# Supplementary material for: Exome and genome sequencing of nasopharynx cancer identifies NF-κB pathway activating mutations
Source: Nat Commun. 2017 Jan 18;8:14121. doi: 10.1038/ncomms14121 (PMC5253631; doi:10.1038/ncomms14121)
Supplement: Supplementary Data 1 — Clinicopathological details of NPC patients (N=105 individuals). [file ncomms14121-s2.xlsx]

## Sheet: NPC Clinicopathological Details
Clinicopathological characteristics of NPC patients (N=105 individuals).
Tumor ID (N=111)	Tumor Types	Histology	Age	Sex	Ethnicity	EBV Positivity (EBER PCR/ISH)	Staging	Smoking	Drinking	FFPE or Fresh Frozen	Date of first Dx	LR_date	DR_date	Status	DOD/last FU
HKNPC-001T	Primary tumor	Undiff	46	M	Asian	Yes	IVA	No	No	FFPE	2007-10-02	2008-05-06	-	Died of NPC	27/5/2011
HKNPC-001T2	Local recurrent tumor	Undiff	46	M	Asian	Yes	IVA	No	No	FFPE	2007-10-02	2008-05-06	-	Died of NPC	27/5/2011
HKNPC-002T	Primary tumor	Undiff	49	M	Asian	Yes	IIB	Ex	No	FFPE	26/2/2007	-	24/6/2009	Alive without NPC	14/8/2014
HKNPC-003T	Primary tumor	Undiff	74	M	Asian	Yes	IVC	Ex (heavy)	Ex	FFPE	22/5/2008	2009-01-02	-	Died of NPC	2009-12-06
HKNPC-004T	Primary tumor	Undiff	41	M	Asian	Yes	III	Yes	No	FFPE	22/9/2009	-	-	Alive without NPC	18/9/2014
HKNPC-005T	Primary tumor	Undiff	70	M	Asian	Yes	III	Ex	Ex(heavy)	FFPE	22/9/2009	-	-	Died of non-NPC cause	22/11/2013
HKNPC-006T	Primary tumor	Undiff	70	F	Asian	Yes	IIB	Nil	Nil	FFPE	27/2/2009	-	-	Alive without NPC	2014-11-07
HKNPC-007T	Local recurrent tumor	Undiff	54	M	Asian	Yes	III	Yes	Yes	FFPE	2007-09-02	28/3/2008	-	Alive without NPC	16/7/2014
HKNPC-008T	Liver Metastasis	Undiff	41	F	Asian	Yes	IVB	No	No	FFPE	31/1/2007	29/9/2008	14/1/2009	Alive with NPC	2015-11-02
HKNPC-009T	Liver Metastasis	Undiff	62	M	Asian	Yes	IVA	Yes	No	FFPE	19/10/2011	-	2013-09-01	Died of NPC	27/6/2014
HKNPC-010T	Primary tumor	Undiff	56	M	Asian	Yes	IVB	Yes	Nil	FFPE	27/10/2009	-	2011-08-06	Died of NPC	19/8/2013
HKNPC-011T	Primary tumor	Undiff	52	M	Asian	Yes	III	Yes	No	FFPE	16/6/2009	-	2012-11-07	Died of NPC	2014-07-02
HKNPC-012T	Primary tumor	Undiff	51	F	Asian	Yes	IVB	No	No	FFPE	15/4/2009	2011-01-09	2009-02-09	Died of NPC	2012-03-07
HKNPC-012T2	Local recurrent tumor	Poor	51	F	Asian	Yes	IVB	No	No	FFPE	15/4/2009	2011-01-09	2009-02-09	Died of NPC	2012-03-07
HKNPC-013T	Local recurrent tumor	Undiff	71	F	Asian	Yes	IIB	No	No	FFPE	2007-03-12	29/9/2009	-	Died of NPC	22/3/2011
HKNPC-014T	Local recurrent tumor	Undiff	41	M	Asian	Yes	III	No	No	FFPE	15/1/2007	2008-01-09	-	Died of NPC	14/8/2010
HKNPC-015T	Primary tumor	Undiff	51	M	Asian	Yes	IVC	Yes	Yes	FFPE	2008-09-10	-	24/2/2010	Died of NPC	17/4/2011
HKNPC-016T	Primary tumor	Undiff	55	M	Asian	Yes	III	Yes	No	FFPE	2008-03-08	-	2010-11-01	Died of NPC	15/7/2010
HKNPC-017T	Local recurrent tumor	Undiff	45	M	Asian	Yes	IIB	No	No	FFPE	19/11/2006	2009-10-02	-	Alive without NPC	22/4/2014
HKNPC-019T	Primary tumor	Undiff	54	M	Asian	Yes	IIB	Ex	No	FFPE	22/6/2006	29/12/2006	21/2/2008	Died of NPC	17/9/2009
HKNPC-020T	Primary tumor	Undiff	48	M	Asian	Yes	IVB	Yes	No	FFPE	2011-01-11	-	26/7/2012	Died of NPC	21/12/2012
HKNPC-021T	Primary tumor	Undiff	53	M	Asian	Yes	IVA	Yes	Yes	FFPE	2011-11-10	-	17/4/2012	Died of NPC	30/12/2012
HKNPC-022T	Metastasis subglottic LN metastasis	Undiff	44	F	Asian	Yes	III	No	No	FFPE	19/09/2011	-	13/6/2012	Died of NPC	2012-11-12
HKNPC-023T	Local recurrent tumor	Undiff	45	M	Asian	Yes	IIB	Ex	Yes	FFPE	16/1/2009	14/7/2011	2012-04-03	Died of NPC	2012-12-06
HKNPC-024T	Primary tumor	Undiff	50	F	Asian	Yes	III	No	No	FFPE	20/1/2007	-	26/5/2014	Alive with NPC	27/1/2015
HKNPC-025T	Primary tumor	Undiff	41	F	Asian	Yes	III	No	No	FFPE	2008-03-01	28/8/2008	2010-03-06	Alive with NPC	23/1/2015
HKNPC-025T1	LN metastasis	Undiff	41	F	Asian	Yes	III	No	No	FFPE	2008-03-01	28/8/2008	2010-03-06	Alive with NPC	23/1/2015
HKNPC-026T	Primary tumor	Undiff	27	M	Asian	Yes	IVB	Yes	No	FFPE	2007-12-05	-	16/1/2009	Alive without NPC	29/12/2014
HKNPC-027T	Primary tumor	Undiff	58	M	Asian	Yes	IVB	Yes	No	FFPE	2008-03-07	-	-	Alive without NPC	15/1/2015
HKNPC-028T	Primary tumor	Undiff	38	F	Asian	Yes	Nil	Nil	Nil	FFPE	27/3/2009	Nil	Nil	Nil	31/3/2009
HKNPC-029T	Primary tumor	Undiff	69	M	Asian	Yes	IIB	Ex	Ex	FFPE	28/6/2007	2009-05-02	-	Died of NPC	15/6/2010
HKNPC-030T	Primary tumor	Undiff	62	M	Asian	Yes	IV	No	Ex	FFPE	17/3/2008	-	21/7/2009	Alive without NPC	21/1/2015
HKNPC-031T	Local recurrent tumor	Undiff	47	M	Asian	Yes	III	Yes	No	FFPE	30/8/2005	2008-09-12	-	Alive without NPC	15/1/2015
HKNPC-032T	Primary tumor	Undiff	74	M	Asian	Yes	II	No	Yes	FFPE	2008-11-06	0	-	Died of non-NPC cause	2013-11-11
HKNPC-033T	Local recurrent tumor	Undiff	48	M	Asian	Yes	III	No	No	FFPE	28/12/2007	2008-10-10	-	Died of NPC	20/6/2009
HKNPC-034T	Primary tumor	Undiff	36	M	Asian	Yes	IV	Yes	No	FFPE	13/10/2008	-	2011-06-12	Died of NPC	2012-05-12
HKNPC-035T	Primary tumor	Undiff	60	M	Asian	Yes	IIB	Yes	No	FFPE	2009-09-03	-	-	Alive without NPC	29/5/2014
HKNPC-036T	Primary tumor	Undiff	73	M	Asian	Yes	III	Ex	Ex	FFPE	23/9/2008	-	-	Died of non-NPC cause	22/7/2010
HKNPC-037T	Primary tumor	Undiff	54	M	Asian	Yes	IVB	Yes	Yes	FFPE	29/9/2008	-	2012-10-10	Died of NPC	16/4/2013
HKNPC-038T	Primary tumor	Undiff	80	M	Asian	Yes	IVB	Yes	Yes	FFPE	28/12/2007	-	2008-11-09	Died of NPC	24/12/2008
HKNPC-039T	Primary tumor	Undiff	60	M	Asian	Yes	IVA	Ex	No	FFPE	29/1/2008	31/7/2009	-	Died of NPC	2012-08-09
HKNPC-040T	Local recurrent tumor	Undiff	42	M	Asian	Yes	III	Ex	Ex	FFPE	2005-07-03	25/4/2007	2008-02-10	Alive without NPC	2014-07-10
HKNPC-041T	Primary tumor	Undiff	48	F	Asian	Yes	IVB	No	No	FFPE	23/1/2008	-	-	Alive without NPC	2014-10-04
HKNPC-042T	Local recurrent tumor	Undiff	34	F	Asian	Yes	III	No	No	FFPE	2008-02-06	2009-03-03	-	Alive without NPC	29/1/2015
HKNPC-043T	Primary tumor	Undiff	62	M	Asian	Yes	IVB	Yes	No	FFPE	2007-05-09	-	-	Alive without NPC	2014-02-12
HKNPC-044T	Primary tumor	Undiff	54	F	Asian	Yes	III	No	No	FFPE	2007-04-04	-	-	Alive without NPC	30/1/2015
HKNPC-045T	Primary tumor	Undiff	45	F	Asian	Yes	III	No	No	FFPE	17/1/2008	-	-	Alive without NPC	24/2/2014
HKNPC-046T	Primary tumor	Undiff	33	M	Asian	Yes	I	No	No	FFPE	2007-12-12	-	-	Alive without NPC	2014-04-12
HKNPC-047T	Primary tumor	Undiff	76	M	Asian	Yes	III	Ex	No	FFPE	25/2/2009	-	2013-05-11	Died of NPC	27/3/2014
HKNPC-048T	Primary tumor	Undiff	35	M	Asian	Yes	IVA	No	No	FFPE	14/9/2007	-	-	Alive without NPC	2015-09-02
HKNPC-049T	Liver Metastasis	Undiff	47	M	Asian	Yes	III	Ex	No	Frozen	24/6/2011	-	13/11/2012	Alive with NPC	16/12/2014
HKNPC-050T	Liver Metastasis	Undiff	54	M	Asian	Yes	IVA	Yes	No	Frozen	2009-03-12	-	21/10/2011	Alive with NPC	31/7/2014
HKNPC-051T	Primary tumor	Undiff	47	M	Asian	Yes	IVA	No	No	FFPE	2009-09-02	-	-	Alive without NPC	23/1/2015
HKNPC-052T	Primary tumor	Undiff	41	F	Asian	Yes	III	No	No	FFPE	19/5/2007	-	-	Alive without NPC	21/8/2014
HKNPC-053T	Primary tumor	Undiff	55	F	Asian	Yes	IVB	No	No	FFPE	24/4/2008	-	-	Died of NPC	29/3/2009
HKNPC-055T	Primary tumor	Undiff	48	M	Asian	Yes	III	Ex	No	FFPE	29/12/2008	-	-	Alive without NPC	26/1/2015
HKNPC-056T	Primary tumor	Undiff	40	F	Asian	Yes	III	No	No	Frozen	20/5/2014	-	-	Alive without NPC	2015-02-02
HKNPC-057T	Primary tumor	Undiff	23	M	Asian	Yes	III	No	No	Frozen	20/5/2014	-	-	Alive without NPC	2015-05-01
HKNPC-058T	Primary tumor	Undiff	35	M	Asian	Yes	IVC	Yes	No	Frozen	24/6/2014	-	-	Alive without NPC	2015-11-01
HKNPC-059T	Primary tumor	Undiff	23	F	Asian	Yes	IIB	No	No	FFPE	2009-06-04	-	-	Alive without NPC	15/9/2014
HKNPC-060T	LN metastasis	Undiff	41	M	Asian	Yes	III	No	No	FFPE	2005-02-09	21/12/2006	2006-10-07	Alive without NPC	2015-04-02
HKNPC-061T	Primary tumor	Undiff	67	F	Asian	Yes	IIB	No	No	FFPE	16/7/2007	-	-	Alive without NPC	29/5/2014
HKNPC-062T	Primary tumor	Undiff	36	M	Asian	Yes	III	No	No	FFPE	22/3/2007	-	-	Alive without NPC	2014-10-01
HKNPC-063T	Primary tumor	Undiff	37	F	Asian	Yes	IV	No	No	FFPE	27/10/2011	2014-06-02	25/4/2013	Alive with NPC	2015-03-02
HKNPC-064T	Primary tumor	Undiff	50	M	Asian	Yes	III	No	No	FFPE	17/12/2007	-	-	Alive without NPC	14/6/2014
HKNPC-065T	Primary tumor	Undiff	53	M	Asian	Yes	IVC	No	No	FFPE	25/1/2008	2014-06-02	30/5/2013	Alive without NPC	16/7/2014
HKNPC-066T	Lung metastasis	Undiff	26	F	Asian	Yes	III	Nil	Nil	FFPE	2006	-	2009-10-01	Alive with NPC	26/1/2015
HKNPC-067T	Primary tumor	Undiff	41	M	Asian	Yes	III	No	Yes	FFPE	13/5/2008	-	-	Alive without NPC	26/7/2014
HKNPC-008T2	Liver metastasis	Undiff	41	F	Asian	Yes	IVB	No	No	FFPE	31/1/2007	29/9/2008	14/1/2009	Alive with NPC	2015-11-02
HKNPC-069T	Primary tumor	Undiff	49	M	Asian	Yes	IVA	Ex	No	FFPE	30/6/2009	-	-	Alive without NPC	2014-07-08
HKNPC-070T	Primary tumor	Undiff	49	F	Asian	Yes	IIB	No	No	FFPE	17/3/2007	-	-	Alive without NPC	25/6/2014
HKNPC-071T	Primary tumor	Undiff	44	M	Asian	Yes	IIB	Ex	No	FFPE	2008-10-12	-	-	Alive without NPC	2014-06-03
HKNPC-072T	Primary tumor	Undiff	43	M	Asian	Yes	IVA	Ex	No	FFPE	13/10/2009	15/7/2011	2014-05-06	Alive with NPC	29/7/2014
HKNPC-075T	Primary tumor	Poor	49	M	Asian	Yes	IVB	No	No	Frozen	2014-12-11	-	-	Alive with NPC	2015-10-02
HKNPC-076T	Primary tumor	Undiff	38	F	Asian	Yes	IVA	No	No	Frozen	30/11/2014	-	-	Alive with NPC	18/2/2015
HKNPC-077T	Para-tracheal LN metastasis	Undiff	38	F	Asian	Yes	III	Nil	Nil	FFPE	1996	-	20/6/2002	Alive without NPC	27/1/2015
HKNPC-078T	Primary tumor	Undiff	37	M	Asian	Yes	III	Ex	No	Frozen	2014-12-12	-	-	Alive with NPC	17/2/2015
HKNPC-079T	Primary tumor	Undiff	56	M	Asian	Yes	III	Yes	Yes	FFPE	2014-12-12	-	-	Alive with NPC	17/2/2015
HKNPC-082T	Primary tumor	Undiff	43	M	Asian	Yes	III	No	No	Frozen	19/11/2005	-	-	Alive without NPC	13/8/2013
HKNPC-084T	Primary tumor	Poor	55	M	Asian	Yes	IIB	Nil	Nil	Frozen	18/12/2013	-	-	Alive without NPC	2015-08-01
HKNPC-085T	Primary tumor	Undiff	54	M	Asian	Yes	I	No	No	Frozen	2013-08-10	-	-	Alive without NPC	27/11/2014
HKNPC-086T	Primary tumor	Undiff	61	M	Asian	Yes	I	No	No	Frozen	15/10/2013	-	-	Alive without NPC	2014-09-12
HKNPC-087T	Primary tumor	Undiff	74	M	Asian	Yes	I	Ex	No	Frozen	22/3/2014	-	-	Alive without NPC	2014-03-12
HKNPC-088T	Pre-trachea LN metastasis	Undiff	48	M	Asian	Yes	IIB	Yes	Ex	Frozen	2009-05-01	-	19/2/2014	Alive without NPC	15/1/2015
HKNPC-089T	Primary tumor	Undiff	43	F	Asian	Yes	IIB	No	No	Frozen	17/7/2014	-	-	Alive without NPC	2015-07-01
HKNPC-090T	Primary tumor	Poor	70	F	Asian	Yes	III	No	No	Frozen	21/5/2014	-	30/12/2014	Alive with NPC	31/12/2014
HKNPC-091T	Liver Metastasis	Poor	59	F	Asian	Yes	III	No	No	FFPE	29/9/2003	-	2006-04-08	Died of NPC	2007-04-05
HKNPC-092T	LN metastasis	Poor	75	M	Asian	Yes	III	Ex	No	FFPE	21/4/2004	-	2009-12-06	Died of NPC	2009-12-06
HKNPC-093T	LN metastasis	Undiff	53	M	Asian	Yes	III	Nil	Nil	FFPE	12/2004	-	2006-01-06	Alive without NPC	23/10/2007
HKNPC-094T	Lung metastasis	Undiff	48	M	Asian	Yes	III	Yes	No	FFPE	12/1994	-	28/9/2006	Died of NPC	23/1/2008
HKNPC-095T	Liver Metastasis	Undiff	52	F	Asian	Yes	III	No	No	FFPE	4/2007	-	16/7/2009	Died of NPC	20/8/2012
HKNPC-096T	LN metastasis	Poor	54	M	Asian	Yes	III	Ex	No	FFPE	2008-05-06	-	14/1/2009	Alive without NPC	2015-10-02
HKNPC-097T	Primary tumor	Undiff	51	M	Asian	Yes	IIB	No	No	FFPE	13/7/2007	-	-	Alive without NPC	23/2/2015
HKNPC-098T	LN metastasis	Undiff		M	Asian	Yes	IIB	No	No	FFPE	22/3/2010	20/12/2012	2014-05-08	Alive with NPC	24/12/2014
HKNPC-099T	LN metastasis	Undiff	53	M	Asian	Yes	IV	Yes	Yes	FFPE	21/8/2009	-	-	Died of NPC	16/2/2010
HKNPC-100T	LN metastasis	Undiff	50	M	Asian	Yes	IIB	No	No	FFPE	21/12/2005	2009-12-01	2009-10-09	Died of NPC	20/3/2014
HKNPC-101T	Primary tumor	Undiff	60	M	Asian	Yes	III	No	Yes	Frozen	2014-09-09	2015-12-01	-	Alive with NPC	27/2/2015
HKNPC-102T	Primary tumor	Undiff	47	M	Asian	Yes	III	Yes	Yes	FFPE	24/7/2014	-	-	Alive without NPC	2015-10-02
HKNPC-103T	Primary tumor	Undiff	40	M	Asian	Yes	I	No	No	FFPE	30/1/2014	-	-	Alive without NPC	29/1/2015
HKNPC-105T	Primary tumor	Undiff	57	M	Asian	Yes	III	No	No	FFPE	16/12/2013	-	-	Alive without NPC	28/1/2015
HKNPC-009T2	Liver Metastasis	Undiff	62	M	Asian	Yes	IVA	Yes	No	FFPE	21/10/2011	-	2013-09-01	Died of NPC	27/6/2014
HKNPC-107T	Primary tumor	Undiff	59	M	Asian	Yes	I	Yes	No	FFPE	30/10/2013	-	-	Alive with NPC	17/2/2015
P-03T	Primary tumor	Undiff	46	F	Caucasian	Yes	III	-	-	FFPE	2003-07-28	NA	NA	Alive	2004-11-01
P-04T	Primary tumor	Undiff	62	M	Caucasian	Yes	III	Yes	Yes	FFPE	-	NA	NA	Dead of Disease (3 months after diagnosis)	-
P-05T	Primary tumor	Differentiated	62	F	Caucasian	Yes	-	No	No	FFPE	2005-05-20	NA	NA	Dead	2006-01-09
P-08T	Primary tumor	Differentiated	85	F	Caucasian	Yes	-	-	-	FFPE	2008-08-18	NA	NA	Dead	2008-08-30
P-09T	Primary tumor	Differentiated	46	M	Caucasian	Yes	IV	Yes	No	FFPE	2009-07-07	NA	NA	Dead	2010-02-02
P-10T	Primary tumor	Undiff	43	M	Caucasian	Yes	II	Yes	No	FFPE	2010-07-29	NA	NA	Alive	2012-06-07
P-10T2	LN metastasis	Undiff	-	-	Caucasian	Yes	-	-	-	FFPE	-	NA	NA	-	-
P-91T	Primary tumor	Undiff	43	M	Caucasian	Yes	II	Yes	Yes	FFPE	1991-05-09	NA	NA	Dead	1995-11-30
P-92T	Primary tumor	Differentiated	65	M	-	Yes	-	-	-	FFPE	1988-02-01	NA	NA	Dead	1992-09-13
