# Supplementary material for: Exome and genome sequencing of nasopharynx cancer identifies NF-κB pathway activating mutations
Source: Nat Commun. 2017 Jan 18;8:14121. doi: 10.1038/ncomms14121 (PMC5253631; doi:10.1038/ncomms14121)
Supplement: Supplementary Data 2 — COSMIC mutational signature analysis results for NPC tumors. [file ncomms14121-s3.xlsx]

## Sheet: COSMIC Signature Analysis
COSMIC Signature Analysis of NPC Tumors
Top Mutational Signatures for 70 primary NPCs							Top Signatures for 27 recurrent and metastatic NPCs						Correlation of signatures for 70 primary NPCs with COSMIC signatures							Correlation of signatures for 27 recurrent and metastatic NPCs with COSMIC signatures
context	change	S1	S2	S3	S4		context	change	S1	S2	S3		COSMIC signature	S1	S2	S3	S4	signature description		COSMIC signature	S1	S2	S3	signature description
CA	A.A	0.240576	0.0886564	0.324767	0.198182		CA	A.A	2.22045e-16	0.263979	2.22045e-16		C1	0.86038	0.248656	0.507617	0.700762	result of endogenous mutational process by spontaneous deamination of 5-methylcytosine. #mut correlates with age		C1	0.829726	0.575574	0.675466	result of endogenous mutational process by spontaneous deamination of 5-methylcytosine. #mut correlates with age
CA	A.C	0.0973957	0.0259425	2.22045e-16	0.0435211		CA	A.C	0.170526	0.0803565	2.22045e-16		C2	0.0369686	0.833164	0.218327	0.179736	has been attributed to activity of the AID/APOBEC family of cytidine deaminases. occurs with C13		C2	0.106647	0.041912	0.289926	has been attributed to activity of the AID/APOBEC family of cytidine deaminases. occurs with C13
CA	A.G	2.22045e-16	2.22045e-16	0.170525	0.177719		CA	A.G	0.0132971	0.128899	0.253783		C13	-0.0407002	0.673521	-0.0188222	-0.0780851	AID/APOBEC. occurs with C2		C13	-0.0163221	0.0806977	0.0327704	AID/APOBEC. occurs with C2
CA	A.T	2.22045e-16	0.1621	0.029271	2.22045e-16		CA	A.T	2.22045e-16	0.194643	2.22045e-16		C3	-0.232848	0.13835	-0.0647732	-0.0523875	failure of DNA double-strand break-repair by homologous recombination.		C3	-0.196092	-0.044114	-0.203981	failure of DNA double-strand break-repair by homologous recombination.
CA	C.A	2.22045e-16	2.22045e-16	0.334657	0.545092		CA	C.A	6.05321e-09	0.418284	2.22045e-16		C4	-0.0985937	-0.0699818	0.119595	-0.14704	smoking, tobacco mutagens. head and neck, luad, lusc		C4	-0.1017	0.108679	-0.0972312	smoking, tobacco mutagens. head and neck, luad, lusc
CA	C.C	2.22045e-16	2.22045e-16	0.728271	2.22045e-16		CA	C.C	2.22045e-16	0.488185	2.22045e-16		C5	0.106846	0.092174	0.329472	0.455136	all cancer types, unknown mechanism		C5	0.150165	0.285674	0.164036	all cancer types, unknown mechanism
CA	C.G	0.132248	0.0875976	7.35653e-12	2.22045e-16		CA	C.G	2.22045e-16	0.171557	0.307867		C6	0.622572	0.137899	0.639632	0.585459	defective DNA mismatch repair and is found in microsatellite unstable tumours. C6, C15, C20, C26		C6	0.583736	0.774011	0.598106	defective DNA mismatch repair and is found in microsatellite unstable tumours. C6, C15, C20, C26
CA	C.T	2.22045e-16	0.00876022	0.316425	0.558107		CA	C.T	0.0609055	0.65983	0.243009		C20	0.274319	0.0126987	0.269342	0.336622	defective DNA mismatch repair		C20	0.308482	0.301527	0.260618	defective DNA mismatch repair
CA	G.A	0.0356448	6.35895e-11	1.31324	2.22045e-16		CA	G.A	3.02101e-16	0.214277	0.567104		C26	0.0604069	0.00874715	0.127457	0.286028	defective DNA mismatch repair		C26	0.0497539	0.204966	0.110002	defective DNA mismatch repair
CA	G.C	0.079318	0.0797777	2.22045e-16	0.135511		CA	G.C	0.0512022	0.249782	2.22045e-16		C15	0.191894	0.132803	0.624071	0.449294	defective DNA mismatch repair		C15	0.160784	0.808095	0.329887	defective DNA mismatch repair
CA	G.G	2.22045e-16	0.290566	2.22045e-16	1.72521e-08		CA	G.G	0.033362	0.0567825	2.22045e-16		C14	0.25451	0.146594	0.445729	0.448823	unknown, but always (>200 somatic mutations in each sample)		C14	0.240966	0.643521	0.341066	unknown, but always (>200 somatic mutations in each sample)
CA	G.T	2.22045e-16	2.22045e-16	0.571088	0.267322		CA	G.T	0.0649464	0.251498	2.22045e-16		C7	0.168861	0.511508	0.33949	0.335564	UV light exposure		C7	0.252745	0.07426	0.294508	UV light exposure
CA	T.A	2.22045e-16	0.568918	1.14243	2.22045e-16		CA	T.A	0.10933	0.290704	2.22045e-16		C8	0.0129333	-0.038094	0.0756569	-0.0115569	unknown		C8	0.00419526	0.120193	-0.0495973	unknown
CA	T.C	2.22045e-16	0.33937	0.530849	2.22045e-16		CA	T.C	0.0110208	0.335738	0.216006		C9	-0.0447878	-0.0802766	0.0260434	0.0483873	polymerase N, activity of AID during somatic hypermutation		C9	-0.0450711	-0.0363593	-0.0281697	polymerase N, activity of AID during somatic hypermutation
CA	T.G	2.22045e-16	0.24275	2.22045e-16	2.22045e-16		CA	T.G	0.0239413	0.215465	2.22045e-16		C10	0.294849	0.284894	0.139919	0.12567	associated with POLE, maybe ultrahypermutators		C10	0.332149	0.070161	0.333546	associated with POLE, maybe ultrahypermutators
CA	T.T	2.22045e-16	1.26484	2.22045e-16	2.22045e-16		CA	T.T	2.22045e-16	0.44033	2.22045e-16		C11	0.0855044	0.286895	0.308064	0.319751	alkylating agent treatment		C11	0.154639	0.19265	0.180409	alkylating agent treatment
CG	A.A	0.11672	0.288324	2.22045e-16	0.179343		CG	A.A	2.22045e-16	2.22045e-16	0.447884		C12	-0.0971065	-0.0459521	0.0684558	0.211753	unknown		C12	-0.0833765	0.0602096	-0.00399897	unknown
CG	A.C	0.0179093	0.00263738	0.251255	0.199152		CG	A.C	0.0204255	0.116759	2.22045e-16		C16	-0.135785	0.0967261	0.0996072	0.155721	unknown		C16	-0.0973964	0.0140613	-0.0111498	unknown
CG	A.G	0.0722683	0.0864388	2.22045e-16	0.098741		CG	A.G	2.22045e-16	0.0340946	2.22045e-16		C17	0.00976906	-0.0129855	0.0994535	0.0466734	unknown		C17	0.0243095	-0.0938005	0.0867704	unknown
CG	A.T	0.0949576	0.0949367	2.22045e-16	0.430552		CG	A.T	0.070692	0.0656484	2.22045e-16		C18	0.00627632	0.062575	0.239727	-0.0829386	unknown		C18	-0.00852989	0.12975	0.0635744	unknown
CG	C.A	1.32034e-09	2.22045e-16	0.167943	0.283401		CG	C.A	2.22045e-16	0.199844	2.22045e-16		C19	0.230606	0.192937	0.353031	0.463348	unknown		C19	0.273905	0.437471	0.201904	unknown
CG	C.C	2.22045e-16	0.122698	0.303219	2.22045e-16		CG	C.C	2.22045e-16	0.0649575	2.22045e-16		C21	0.110915	-0.0472435	0.078988	0.210356	unknown		C21	0.0971294	0.0975804	0.119758	unknown
CG	C.G	1.02253e-10	0.0671386	2.22045e-16	0.0780499		CG	C.G	2.22045e-16	0.0462198	2.22045e-16		C22	-0.0617382	-0.129073	-0.12969	-0.113522	exposure to aristolochic acid		C22	-0.0756616	-0.0974463	-0.13308	exposure to aristolochic acid
CG	C.T	2.22045e-16	0.096619	0.139555	0.397664		CG	C.T	0.135354	0.0462839	2.22045e-16		C23	0.0949102	0.10291	0.272947	0.285641	unknown		C23	0.152502	0.302382	0.067633	unknown
CG	G.A	2.22045e-16	2.22045e-16	2.22045e-16	0.632249		CG	G.A	0.0141851	0.0139104	2.22045e-16		C24	-0.0732222	0.0703515	0.139695	-0.0838605	exposure to aflatoxin		C24	-0.0816921	0.133982	0.011509	exposure to aflatoxin
CG	G.C	2.22045e-16	0.00956841	2.22045e-16	0.109862		CG	G.C	0.0383455	0.153807	2.22045e-16		C25	0.083594	0.0479237	0.00366588	0.139729	unknown		C25	0.0883195	0.0538263	0.0511353	unknown
CG	G.G	0.0596559	5.7796e-16	2.22045e-16	0.0291776		CG	G.G	2.22045e-16	2.22045e-16	0.235299		C27	-0.0228954	-0.0234728	-0.0339607	-0.0449176	unknown		C27	-0.0229274	-0.0459674	-0.0454709	unknown
CG	G.T	2.22045e-16	0.0153102	0.111632	0.115456		CG	G.T	0.196683	2.22045e-16	2.22045e-16		C28	-0.0592859	-0.0738329	-0.050912	-0.0801094	unknown		C28	-0.0604952	-0.124259	-0.0640067	unknown
CG	T.A	9.2143e-13	3.12704	2.22045e-16	2.22045e-16		CG	T.A	2.22045e-16	0.33929	0.296538		C29	0.130537	0.0129242	0.216739	0.0402463	tobacco chewing habit		C29	0.105156	0.195948	0.160169	tobacco chewing habit
CG	T.C	5.43017e-09	0.56053	0.29402	0.159441		CG	T.C	5.57339e-09	0.304363	2.22045e-16		C30	0.140656	0.487084	0.366009	0.436954	unknown		C30	0.239814	0.219045	0.26282	unknown
CG	T.G	2.22045e-16	0.292995	2.22045e-16	0.0643455		CG	T.G	2.22045e-16	0.0566082	2.22045e-16
CG	T.T	2.22045e-16	2.50967	2.22045e-16	2.22045e-16		CG	T.T	0.226881	0.436396	2.22045e-16
CT	A.A	0.477026	0.469676	2.22045e-16	1.33781		CT	A.A	1.092	0.277048	0.279982
CT	A.C	1.2749	0.151449	0.384701	0.00800127		CT	A.C	0.632491	0.131601	0.469754
CT	A.G	10.7331	0.870165	2.71504e-09	3.01094		CT	A.G	4.74231	0.787236	0.787091
CT	A.T	0.929148	0.550832	0.237259	0.709227		CT	A.T	0.71257	0.214144	2.22045e-16
CT	C.A	0.204583	0.796831	1.39223	0.556693		CT	C.A	0.565621	0.229262	2.22045e-16
CT	C.C	1.03557	0.485719	2.22045e-16	0.716278		CT	C.C	0.598671	0.805464	2.22045e-16
CT	C.G	12.7255	4.29359e-10	2.32901	2.22045e-16		CT	C.G	5.32857	0.680769	1.74753
CT	C.T	1.05057	0.412336	0.636245	0.714299		CT	C.T	0.734044	0.710824	2.22045e-16
CT	G.A	0.0759252	0.647552	0.353492	0.843745		CT	G.A	0.062629	0.79248	0.524985
CT	G.C	0.431889	0.257612	1.81583	0.722631		CT	G.C	0.771338	0.613636	2.22045e-16
CT	G.G	2.87909	1.3526	3.08197	1.66945		CT	G.G	0.658575	3.38335	1.19622
CT	G.T	1.12603	0.028774	0.284111	1.26238		CT	G.T	0.491268	0.757312	0.474647
CT	T.A	0.361915	4.94814	0.799065	0.82584		CT	T.A	0.632886	0.487413	0.504671
CT	T.C	0.143824	1.61655	1.13332	1.26107		CT	T.C	0.39875	0.238375	0.332389
CT	T.G	10.4247	2.07608	1.11926	1.41006		CT	T.G	5.57458	1.13489e-08	2.00154
CT	T.T	0.180834	2.52242	1.19751	0.742661		CT	T.T	0.378947	2.22045e-16	1.12951
TA	A.A	2.22045e-16	2.22045e-16	2.22045e-16	0.0999808		TA	A.A	0.0499666	0.0263104	2.22045e-16
TA	A.C	2.22045e-16	0.145724	2.22045e-16	0.149163		TA	A.C	2.22045e-16	0.535658	2.22045e-16
TA	A.G	0.0545496	2.22045e-16	0.338468	2.22045e-16		TA	A.G	0.0129679	0.119684	2.22045e-16
TA	A.T	0.0160107	2.22045e-16	0.0922222	2.22045e-16		TA	A.T	0.0209766	2.22045e-16	2.22045e-16
TA	C.A	0.0170972	2.22045e-16	0.0090475	2.22045e-16		TA	C.A	1.82745e-06	0.0480913	2.22045e-16
TA	C.C	2.22045e-16	2.22045e-16	2.22045e-16	0.114294		TA	C.C	0.112806	0.102023	2.22045e-16
TA	C.G	2.22045e-16	2.22045e-16	2.22045e-16	0.334146		TA	C.G	2.22045e-16	0.103691	2.22045e-16
TA	C.T	2.22045e-16	2.22045e-16	0.128617	0.0697702		TA	C.T	0.0277496	0.110446	2.22045e-16
TA	G.A	2.22045e-16	2.22045e-16	2.22045e-16	0.498747		TA	G.A	0.0312065	2.22045e-16	2.22045e-16
TA	G.C	0.011547	0.0655405	0.118261	2.22045e-16		TA	G.C	0.0477791	0.0547883	2.22045e-16
TA	G.G	0.0365103	2.22045e-16	0.0249651	0.070235		TA	G.G	2.22045e-16	0.0868706	2.22045e-16
TA	G.T	2.22045e-16	2.22045e-16	0.00261651	2.22045e-16		TA	G.T	2.22045e-16	0.0943595	2.22045e-16
TA	T.A	2.22045e-16	0.0741602	0.200774	2.22045e-16		TA	T.A	2.22045e-16	0.115464	2.22045e-16
TA	T.C	0.0355912	0.102903	0.0844752	0.0629916		TA	T.C	0.0312551	0.133216	2.22045e-16
TA	T.G	2.22045e-16	2.22045e-16	2.22045e-16	0.0562272		TA	T.G	2.22045e-16	0.141651	2.22045e-16
TA	T.T	2.22045e-16	0.0438393	0.135705	2.22045e-16		TA	T.T	0.0649559	0.0171941	2.22045e-16
TC	A.A	2.22045e-16	0.43141	0.126475	0.64352		TC	A.A	0.148059	0.315428	2.22045e-16
TC	A.C	0.0450706	0.0934196	2.22045e-16	0.837345		TC	A.C	0.0137252	0.334535	2.22045e-16
TC	A.G	2.22045e-16	2.22045e-16	0.34714	0.692117		TC	A.G	0.0537243	0.404166	2.22045e-16
TC	A.T	0.114903	0.0106053	0.726156	0.0925387		TC	A.T	2.22045e-16	0.125205	0.476856
TC	C.A	0.0625203	0.491252	2.22045e-16	0.159684		TC	C.A	2.22045e-16	0.156618	2.22045e-16
TC	C.C	0.287311	0.158951	0.511742	2.22045e-16		TC	C.C	0.192316	0.136784	2.22045e-16
TC	C.G	0.125905	0.0663116	0.4161	2.22045e-16		TC	C.G	0.292111	0.330657	2.22045e-16
TC	C.T	0.113602	2.22045e-16	0.886455	0.923431		TC	C.T	0.401587	2.22045e-16	0.30693
TC	G.A	0.180668	0.0599446	2.22045e-16	0.392771		TC	G.A	0.000259264	0.225313	2.22045e-16
TC	G.C	2.22045e-16	0.258738	0.286243	0.423716		TC	G.C	2.22045e-16	0.406776	0.213104
TC	G.G	0.00825999	0.210389	0.50463	0.265833		TC	G.G	1.13925e-15	0.250489	0.38272
TC	G.T	0.0686034	0.159273	0.180301	0.534017		TC	G.T	9.56008e-12	0.315531	2.22045e-16
TC	T.A	0.0839068	0.133814	0.164925	0.463028		TC	T.A	0.0668519	2.22045e-16	0.653774
TC	T.C	0.143913	2.22045e-16	0.440831	0.95727		TC	T.C	2.22045e-16	0.240589	0.331274
TC	T.G	2.22045e-16	2.22045e-16	0.246667	0.530794		TC	T.G	0.144239	2.22045e-16	9.42893e-11
TC	T.T	0.14711	2.22045e-16	2.22045e-16	1.33765		TC	T.T	0.0691908	0.438535	2.22045e-16
TG	A.A	0.085096	0.123062	2.22045e-16	2.22045e-16		TG	A.A	0.0527601	0.0245136	2.22045e-16
TG	A.C	2.22045e-16	0.00106091	2.22045e-16	0.295049		TG	A.C	0.0405213	2.22045e-16	2.22045e-16
TG	A.G	0.0223056	2.22045e-16	2.22045e-16	0.640472		TG	A.G	0.00666555	0.0687815	2.22045e-16
TG	A.T	2.22045e-16	2.22045e-16	2.22045e-16	0.2165		TG	A.T	2.22045e-16	0.0609114	2.22045e-16
TG	C.A	2.22045e-16	2.22045e-16	0.00261651	2.22045e-16		TG	C.C	4.69196e-12	0.0572669	2.22045e-16
TG	C.C	0.0105269	2.22045e-16	2.22045e-16	0.157249		TG	C.G	2.22045e-16	0.15278	2.22045e-16
TG	C.G	2.22045e-16	0.133704	0.319622	0.257937		TG	C.T	2.22045e-16	2.22045e-16	0.301401
TG	C.T	2.22045e-16	8.03438e-14	0.372383	0.287264		TG	G.A	0.00832249	0.112079	2.22045e-16
TG	G.A	2.22045e-16	2.22045e-16	2.22045e-16	0.248515		TG	G.C	0.0429033	2.22045e-16	2.22045e-16
TG	G.C	2.22045e-16	0.0987412	2.22045e-16	0.0805965		TG	G.G	0.0442556	0.141784	2.22045e-16
TG	G.G	2.22045e-16	1.89197e-15	0.307227	0.152797		TG	G.T	0.041475	2.22045e-16	2.22045e-16
TG	G.T	0.0580603	2.22045e-16	2.22045e-16	0.101003		TG	T.A	0.00461782	0.0397248	3.91211e-11
TG	T.A	0.0116198	2.22045e-16	2.22045e-16	0.246516		TG	T.C	0.0785489	0.0767663	2.22045e-16
TG	T.C	2.22045e-16	0.171547	0.366134	2.24315e-05		TG	T.G	0.0669907	2.22045e-16	2.22045e-16
TG	T.G	2.22045e-16	0.102888	2.22045e-16	0.198541		TG	T.T	0.0746802	2.22045e-16	2.22045e-16
TG	T.T	0.0100738	0.175279	0.164319	2.22045e-16
