# Supplementary material for: Exome and genome sequencing of nasopharynx cancer identifies NF-κB pathway activating mutations
Source: Nat Commun. 2017 Jan 18;8:14121. doi: 10.1038/ncomms14121 (PMC5253631; doi:10.1038/ncomms14121)
Supplement: Supplementary Data 3 — MutSigCV 2.0 analysis of NPC. [file ncomms14121-s4.xlsx]

## Sheet: WES-MutSig-CV-97 set
MutSigCV 2.0 analysis of NPC
rank	gene	longname	codelen	nnei	nncd	nsil	nmis	nstp	nspl	nind	nnon	npat	nsite	pCV	pCL	pFN	p	q	keep if both % > 25	mutsig	strelka	both	note: genes that are blank in U:W are due to mutsigCV manually renaming them. I updated blanks up to row 100
1	CYLD	cylindromatosis (turban tumor syndrome)	2935	7	0	0	3	6	0	3	12	11	11	5.9296e-10	0.142	0.259	8.20092e-10	9.2923e-06	0.75	12	12	9
2	NFKBIA	nuclear factor of kappa light polypeptide gene enhancer in B-cells inhibitor, alpha	974	0	0	0	1	0	0	6	7	7	7	4.48058e-11	1	0.808	1.11247e-09	9.2923e-06	0.5	7	8	4
3	TP53	tumor protein p53	1314	63	0	0	4	1	0	3	8	8	8	4.89788e-10	0.196	0.23	1.47794e-09	9.2923e-06	0.444444	8	9	4
4	HLA-A	major histocompatibility complex, class I, A	1128	46	0	0	0	5	1	1	7	5	7	3.89707e-10	1	0.402	4.48181e-09	2.1134e-05	0.571429	7	5	4
9	MED12L	mediator complex subunit 12-like	6608	30	0	2	2	1	0	3	6	5	4	0.00919983	4e-05	0.05637	1.11296e-05	0.0212548	0.333333	6	5	2
10	NRAS	neuroblastoma RAS viral (v-ras) oncogene homolog	590	34	0	0	3	0	0	0	3	3	1	0.000758739	0.001	0.41162	1.14506e-05	0.0212548	0.5	4	4	2
13	TRAF3	TNF receptor-associated factor 3	1747	2	0	1	5	2	0	2	9	9	9	5.4863e-06	1	0.363	3.73809e-05	0.0542369	0.555556	9	6	5
18	ZNF714	zinc finger protein 714	1677	2	0	3	9	0	0	0	9	7	3	0.929241	1e-05	0.8446	0.000116957	0.102617	0.3	10	2	3
26	PIK3CA	phosphoinositide-3-kinase, catalytic, alpha polypeptide	3287	11	0	1	4	0	0	0	4	4	2	0.179502	0.0001	0.29599	0.000214108	0.155327	0.8	4	5	4
27	EIF2AK1	eukaryotic translation initiation factor 2-alpha kinase 1	1949	121	0	0	2	1	0	1	4	4	4	0.000269288	1	0.075	0.000276078	0.192866	0.6	4	5	3
28	C2orf61	chromosome 2 open reading frame 61	786	35	0	0	2	0	1	0	3	3	3	3.52114e-05	1	0.495	0.000396273	0.266947	0.666667	3	2	2
31	GARNL3	GTPase activating Rap/RanGAP domain-like 3	3150	25	0	0	1	0	2	0	3	3	3	0.000116803	1	0.092	0.000513759	0.312597	0.75	3	4	3
33	ZFP57	zinc finger protein 57 homolog (mouse)	1623	27	0	0	1	1	0	0	2	2	2	0.000680874	1	0.078	0.000727896	0.413656	0.666667	3	1	2
34	SLC8A2	solute carrier family 8 (sodium-calcium exchanger), member 2	2802	1	0	0	1	0	0	2	3	3	2	0.00653911	0.0108	0.3042	0.000745643	0.413656	0.333333	3	1	1
36	LRRC27	leucine rich repeat containing 27	1813	82	0	0	3	0	0	0	3	3	2	0.00245085	0.021	0.975	0.00095754	0.501698	0.666667	3	2	2
37	TMEFF2	transmembrane protein with EGF-like and two follistatin-like domains 2	1161	25	0	0	1	0	1	0	2	2	2	0.00178508	1	0.033	0.00105353	0.53707	0.5	2	1	1
40	PAX5	paired box 5	1212	35	0	0	3	0	0	0	3	3	2	0.000983222	0.13	1	0.0012737	0.600614	0.5	4	1	2
41	STK32C	serine/threonine kinase 32C	1505	1	0	0	0	0	2	0	2	2	2	0.0011877	1	0.095	0.00142573	0.655906	0.5	2	1	1
45	INTS5	integrator complex subunit 5	3066	15	0	0	4	1	0	0	5	4	5	0.000671661	1	0.191	0.00174947	0.733299	0.4	5	3	2
46	FLVCR2	feline leukemia virus subgroup C cellular receptor family, member 2	1617	10	0	0	1	0	2	0	3	3	3	0.000191579	1	0.602	0.00183154	0.751011	0.666667	3	2	2
48	DARS2	aspartyl-tRNA synthetase 2, mitochondrial	2002	16	0	0	1	1	1	0	3	3	3	0.000239141	1	0.538	0.00223321	0.877557	0.666667	3	2	2
49	NCOA7	nuclear receptor coactivator 7	2889	24	0	0	4	0	0	0	4	3	3	0.0369866	0.0334	0.1208	0.002519	0.922375	0.6	5	2	3
50	NLRC5	NLR family, CARD domain containing 5	5789	7	0	0	3	0	1	2	6	6	6	0.000620611	1	0.395	0.00252908	0.922375	0.666667	6	5	4
51	DYRK4	dual-specificity tyrosine-(Y)-phosphorylation regulated kinase 4	1607	7	0	1	0	0	0	2	2	2	1	0.0274937	0.01	0.3124	0.00252914	0.922375	0.5	2	1	1
52	NEFM	neurofilament, medium polypeptide 150kDa	2763	16	0	0	0	1	0	1	2	2	2	0.00632533	1	0.037	0.00255681	0.922375	0.5	2	1	1
53	CALM2	calmodulin 2 (phosphorylase kinase, delta)	470	31	0	0	2	0	0	0	2	2	2	0.00259177	NaN	NaN	0.00259177	0.922375	0.5	2	0	1
56	LUM	lumican	1025	35	0	0	2	1	0	0	3	2	3	0.000844706	1	0.286	0.00288266	0.97094	0.333333	3	1	1
58	BTBD12	BTB (POZ) domain containing 12	5557	6	0	0	1	1	0	1	3	3	3	0.00384761	1	0.086	0.0035308	1	0.333333	3	2	1
59	CETN2	centrin, EF-hand protein, 2	537	14	0	0	1	1	0	0	2	2	2	0.000447385	1	0.379	0.00389765	1	0.5	2	1	1
62	PABPC1L	poly(A) binding protein, cytoplasmic 1-like	1903	36	0	0	3	0	0	0	3	3	3	0.00182276	1	0.223	0.0042823	1	0.666667	3	2	2
67	WDR33	WD repeat domain 33	4502	45	0	0	3	2	0	0	5	5	5	0.000568154	1	0.904	0.00481403	1	0.5	6	3	3
70	FCRL6	Fc receptor-like 6	1343	35	0	0	3	0	0	0	3	3	3	0.0133397	1	0.035	0.00525061	1	0.333333	3	6	2
72	LRPPRC	leucine-rich PPR-motif containing	4335	35	0	0	5	0	0	0	5	5	5	0.00549875	1	0.086	0.00537124	1	0.4	5	5	2
76	GZMA	granzyme A (granzyme 1, cytotoxic T-lymphocyte-associated serine esterase 3)	809	21	0	0	0	0	1	0	1	1	1	0.00589723	NaN	NaN	0.00589723	1	1	1	1	1
78	FCHSD1	FCH and double SH3 domains 1	2151	51	0	0	1	0	1	0	2	2	2	0.0736785	1	0.01	0.00605137	1	0.5	2	1	1
79	ACSL5	acyl-CoA synthetase long-chain family member 5	2300	29	0	0	1	0	1	0	2	2	2	0.00734686	1	0.07	0.00640558	1	1	2	2	2
80	PHIP	pleckstrin homology domain interacting protein	5622	18	0	0	4	2	0	0	6	5	6	0.00360303	1	0.128	0.00655517	1	0.5	6	4	3
81	MSH6	mutS homolog 6 (E. coli)	4123	8	0	0	2	1	0	0	3	3	3	0.024787	1	0.028	0.00663266	1	0.5	3	4	2
84	TRAK2	trafficking protein, kinesin binding 2	2801	6	0	0	4	0	1	1	6	6	6	0.000861302	1	0.488	0.00693957	1	0.714286	7	6	5
85	TFAP2A	transcription factor AP-2 alpha (activating enhancer binding protein 2 alpha)	1402	38	0	0	2	0	0	1	3	3	3	0.000894312	1	0.702	0.0071719	1	0.333333	3	1	1
86	EP300	E1A binding protein p300	7365	10	0	1	2	2	1	0	5	5	5	0.0122943	1	0.05	0.00719413	1	0.571429	5	7	4
90	KIAA0831	KIAA0831	1517	13	0	0	1	1	0	0	2	2	2	0.000949759	1	0.662	0.00755942	1	0.5	2	1	1
92	BEND6	BEN domain containing 6	864	12	0	0	2	0	0	0	2	2	2	0.00762033	NaN	NaN	0.00762033	1	1	1	1	1
93	AHRR	aryl-hydrocarbon receptor repressor	2249	26	0	0	0	0	1	0	1	1	1	0.00774504	NaN	NaN	0.00774504	1	1	1	1	1
96	SEMA4C	sema domain, immunoglobulin domain (Ig), transmembrane domain (TM) and short cytoplasmic domain, (semaphorin) 4C	2558	32	0	1	1	0	2	0	3	3	3	0.0046656	1	0.133	0.0081221	1	0.333333	3	1	1
99	CPAMD8	C3 and PZP-like, alpha-2-macroglobulin domain containing 8	5965	9	0	1	1	1	1	0	3	3	3	0.00241726	1	0.427	0.00842774	1	0.5	4	2	2
100	GDF2	growth differentiation factor 2	1294	6	0	0	0	1	0	0	1	1	1	0.00880592	NaN	NaN	0.00880592	1	1	1	1	1
101	KRT12	keratin 12 (Meesmann corneal dystrophy)	1515	55	0	0	2	1	0	0	3	3	3	0.00207863	1	0.447	0.00881701	1	0.333333	3	1	1
104	PLIN5	perilipin 5	1420	39	0	0	1	1	0	0	2	2	2	0.0029595	1	0.389	0.00894161	1	0.5	2	1	1
105	MAN1A2	mannosidase, alpha, class 1A, member 2	1974	18	0	0	0	0	1	0	1	1	1	0.00903558	NaN	NaN	0.00903558	1	1	1	1	1
112	ZFP42	zinc finger protein 42 homolog (mouse)	937	40	0	0	2	1	0	0	3	2	3	0.0260862	1	0.031	0.00962005	1	0.666667	3	2	2
113	ESYT2	extended synaptotagmin-like protein 2	2768	23	0	0	0	1	1	0	2	2	2	0.00175611	1	0.403	0.0104818	1	0.5	2	1	1
114	TCEB3	transcription elongation factor B (SIII), polypeptide 3 (110kDa, elongin A)	2439	14	0	0	0	1	0	1	2	2	2	0.00693063	1	0.194	0.0105997	1	0.666667	2	3	2
119	MCM7	minichromosome maintenance complex component 7	2216	16	0	0	2	1	0	0	3	3	3	0.00148679	1	0.467	0.0111675	1	0.666667	3	3	2
121	FBXW7	F-box and WD repeat domain containing 7	2580	54	0	0	2	2	0	0	4	4	4	0.00152419	1	0.597	0.0114105	1	0.75	4	4	3
122	GOLGA1	golgi autoantigen, golgin subfamily a, 1	2384	59	0	0	2	2	0	0	4	4	4	0.0015561	1	0.657	0.0116172	1	1	4	4	4
125	BTG4	B-cell translocation gene 4	692	77	0	0	2	0	0	0	2	2	2	0.00862222	1	0.179	0.0117578	1	0.666667	3	1	2
128	APOL6	apolipoprotein L, 6	1040	13	0	0	1	0	0	1	2	2	2	0.00402331	1	0.347	0.0120897	1	0.5	2	1	1
131	SEC61A2	Sec61 alpha 2 subunit (S. cerevisiae)	1547	3	0	0	0	1	0	1	2	2	2	0.00166331	1	0.971	0.0123067	1	0.5	2	1	1
132	STK38L	serine/threonine kinase 38 like	1447	37	0	0	2	0	0	0	2	2	2	0.00511455	1	0.137	0.0124306	1	0.5	2	1	1
133	CRIPAK	cysteine-rich PAK1 inhibitor	1341	54	0	0	2	0	0	0	2	2	2	0.0440308	1	0.021	0.0126507	1	0.5	2	2	1
135	NPSR1	neuropeptide S receptor 1	1259	16	0	0	0	0	1	0	1	1	1	0.0127896	NaN	NaN	0.0127896	1	1	1	1	1
136	ELOVL4	elongation of very long chain fatty acids (FEN1/Elo2, SUR4/Elo3, yeast)-like 4	965	12	0	0	2	0	0	0	2	2	2	0.0501852	1	0.0118	0.0128048	1	1	2	2	2
138	TMCC1	transmembrane and coiled-coil domain family 1	1974	19	0	0	2	0	0	1	3	3	3	0.00489681	1	0.335	0.0129408	1	0.333333	3	1	1
145	TIGD4	tigger transposable element derived 4	1539	6	0	0	2	1	0	0	3	3	3	0.00198145	1	0.9	0.0143138	1	0.666667	3	2	2
146	STAT2	signal transducer and activator of transcription 2, 113kDa	2648	33	0	0	2	1	0	0	3	3	3	0.00545956	1	0.269	0.0145536	1	0.333333	3	1	1
149	ZEB1	zinc finger E-box binding homeobox 1	3421	57	0	0	1	0	1	1	3	3	3	0.00485619	1	0.399	0.014705	1	0.666667	3	2	2
152	ZW10	ZW10, kinetochore associated, homolog (Drosophila)	2402	98	0	0	1	1	0	0	2	2	2	0.0303526	1	0.058	0.0152003	1	0.5	2	2	1
154	LCN2	lipocalin 2	623	16	0	0	1	0	0	0	1	1	1	0.0155002	NaN	NaN	0.0155002	1	0.5	1	2	1
155	CLEC9A	C-type lectin domain family 9, member A	750	60	0	0	2	0	0	0	2	2	2	0.00691351	1	0.313	0.0155262	1	1	2	2	2
157	KRT23	keratin 23 (histone deacetylase inducible)	1297	57	0	0	3	0	1	0	4	3	4	0.00217923	1	0.794	0.0155353	1	0.5	4	2	2
158	SLA2	Src-like-adaptor 2	814	17	0	0	1	1	0	0	2	2	2	0.00220025	1	0.662	0.015664	1	0.5	2	1	1
161	PITPNM1	phosphatidylinositol transfer protein, membrane-associated 1	3827	8	0	0	0	1	0	0	1	1	1	0.0157148	NaN	NaN	0.0157148	1	0.5	1	2	1
163	TTC7B	tetratricopeptide repeat domain 7B	2608	8	0	0	1	1	0	0	2	2	2	0.00520149	1	0.378	0.0161716	1	1	2	2	2
166	EGLN2	egl nine homolog 2 (C. elegans)	1240	11	0	0	0	0	0	1	1	1	1	0.0165883	NaN	NaN	0.0165883	1	1	1	1	1
168	TACC2	transforming, acidic coiled-coil containing protein 2	9005	3	0	0	1	1	0	0	2	2	2	0.026368	1	0.05	0.0170333	1	0.666667	2	3	2
170	ZDHHC3	zinc finger, DHHC-type containing 3	1263	45	0	0	0	1	0	0	1	1	1	0.0171692	NaN	NaN	0.0171692	1	0.5	1	2	1
172	RFWD2	ring finger and WD repeat domain 2	2272	56	0	0	0	1	2	0	3	2	3	0.0120587	1	0.076	0.017311	1	0.666667	3	2	2
173	RGS6	regulator of G-protein signaling 6	1483	10	0	0	2	0	0	0	2	2	2	0.0173685	NaN	NaN	0.0173685	1	0.5	2	1	1
175	ZBTB4	zinc finger and BTB domain containing 4	3050	43	0	1	3	0	0	0	3	3	3	0.124674	1	0.0113	0.0178125	1	0.666667	3	3	2
176	RUFY1	RUN and FYVE domain containing 1	2195	22	0	1	2	1	0	0	3	3	3	0.0262671	1	0.079	0.017922	1	0.666667	3	3	2
179	COG7	component of oligomeric golgi complex 7	2377	33	0	1	2	0	0	0	2	2	2	0.154339	1	0.01	0.0182172	1	0.333333	3	0	1
180	ICAM5	intercellular adhesion molecule 5, telencephalin	2817	43	0	0	3	0	0	0	3	3	3	0.00795319	1	0.252	0.0182219	1	0.666667	3	2	2
182	ZNF521	zinc finger protein 521	3963	10	0	1	4	0	1	2	7	5	7	0.00266661	1	0.957	0.0184715	1	0.555556	9	5	5
183	PINX1	PIN2/TERF1 interacting, telomerase inhibitor 1	1015	7	0	0	2	1	0	0	3	3	3	0.00823514	1	0.261	0.0184808	1	0.5	2	1	1
184	NXT1	NTF2-like export factor 1	427	47	0	0	0	1	0	0	1	1	1	0.0186039	NaN	NaN	0.0186039	1	0.5	2	0	1
187	SSNA1	Sjogren syndrome nuclear autoantigen 1	368	47	0	0	1	0	0	0	1	1	1	0.0187886	NaN	NaN	0.0187886	1	1	1	1	1
188	POGZ	pogo transposable element with ZNF domain	4316	4	0	0	1	2	0	0	3	3	3	0.00274739	1	0.745	0.018949	1	0.333333	3	2	1
191	TMED4	transmembrane emp24 protein transport domain containing 4	702	25	0	0	0	0	1	0	1	1	1	0.0194179	NaN	NaN	0.0194179	1	1	1	1	1
192	MXD3	MAX dimerization protein 3	722	27	0	0	1	0	0	0	1	1	1	0.0196048	NaN	NaN	0.0196048	1	1	1	1	1
194	USMG5	upregulated during skeletal muscle growth 5 homolog (mouse)	189	10	0	0	1	0	0	0	1	1	1	0.0199388	NaN	NaN	0.0199388	1	1	1	1	1
195	PCDHGA5	protocadherin gamma subfamily A, 5	2825	43	0	0	4	0	0	0	4	4	4	0.00648372	1	0.369	0.0199859	1	0.75	4	3	3
199	NRIP3	nuclear receptor interacting protein 3	750	42	0	0	0	1	0	0	1	1	1	0.0201689	NaN	NaN	0.0201689	1	0.5	2	0	1
200	KIF22	kinesin family member 22	2054	19	0	0	3	0	0	0	3	3	3	0.0179791	1	0.153	0.020442	1	0.333333	3	1	1
201	PUS1	pseudouridylate synthase 1	1304	25	0	0	2	0	0	0	2	2	2	0.0370698	1	0.051	0.0204428	1	0.5	2	1	1
202	DGKG	diacylglycerol kinase, gamma 90kDa	2468	10	0	1	1	1	1	0	3	3	3	0.00300463	1	0.85	0.0204543	1	0.666667	3	3	2
203	HIST1H2BB	histone cluster 1, H2bb	383	68	0	0	3	0	0	0	3	3	3	0.00305572	1	0.318	0.0207506	1	0.666667	3	3	2
204	MUC17	mucin 17, cell surface associated	13532	4	0	4	16	0	0	1	17	11	14	0.250833	0.0108	0.9656	0.0209214	1	0.263158	17	19	5
206	MTL5	metallothionein-like 5, testis-specific (tesmin)	1565	4	0	0	0	1	0	0	1	1	1	0.0210258	NaN	NaN	0.0210258	1	1	1	1	1
207	WNK1	WNK lysine deficient protein kinase 1	8759	4	0	0	3	1	1	0	5	5	5	0.00311575	1	0.904	0.0210976	1	0.4	5	4	2
211	NBEAL1	neurobeachin-like 1	8297	9	0	0	2	0	1	0	3	3	3	0.0337692	1	0.057	0.0216291	1	0.5	3	4	2
212	KIN	KIN, antigenic determinant of recA protein homolog (mouse)	1232	44	0	0	1	1	0	0	2	2	2	0.00323492	1	0.817	0.0217831	1	0.5	2	1	1
214	MTMR14	myotubularin related protein 14	2025	6	0	0	0	1	0	0	1	1	1	0.0221003	NaN	NaN	0.0221003	1	1	1	1	1
217	TCF19	transcription factor 19 (SC1)	1046	46	0	0	2	0	0	1	3	3	3	0.00330765	1	0.617	0.0221993	1	0.333333	3	1	1
221	OR1E2	olfactory receptor, family 1, subfamily E, member 2	971	3	0	0	0	1	0	0	1	1	1	0.0226024	NaN	NaN	0.0226024	1	1	1	1	1
224	MYO1E	myosin IE	3435	17	0	0	2	1	0	0	3	3	3	0.00345875	1	0.52	0.023059	1	0.666667	3	2	2
225	LTBR	lymphotoxin beta receptor (TNFR superfamily, member 3)	1344	53	0	0	0	1	0	0	1	1	1	0.0234012	NaN	NaN	0.0234012	1	1	1	1	1
226	ZNF90	zinc finger protein 90	1818	2	0	2	9	0	0	0	9	7	5	0.980307	0.00155	0.78785	0.0234569	1	0.333333	9	4	3
227	ZZZ3	zinc finger, ZZ-type containing 3	2756	101	0	1	2	0	0	0	2	2	2	0.0494733	1	0.062	0.023643	1	0.5	2	2	1
228	HSPA14	heat shock 70kDa protein 14	1582	5	0	0	0	0	1	0	1	1	1	0.0237529	NaN	NaN	0.0237529	1	1	1	1	1
231	FBXO18	F-box protein, helicase, 18	3375	29	0	0	1	1	0	0	2	2	2	0.0337016	1	0.102	0.0238907	1	0.666667	3	1	2
232	UBAP2	ubiquitin associated protein 2	3472	37	0	0	2	0	0	1	3	3	3	0.0151874	1	0.198	0.0240241	1	0.75	4	3	3
234	KCNJ15	potassium inwardly-rectifying channel, subfamily J, member 15	1132	42	0	0	1	1	0	0	2	2	2	0.00368138	1	0.381	0.0243135	1	0.5	2	1	1
235	CYP2A7	cytochrome P450, family 2, subfamily A, polypeptide 7	1527	16	0	0	0	0	0	1	1	1	1	0.0245589	NaN	NaN	0.0245589	1	1	1	1	1
236	TLN1	talin 1	7850	0	0	0	0	0	0	3	3	3	3	0.00372737	1	0.866	0.0245711	1	0.333333	3	2	1
237	RPL5	ribosomal protein L5	926	4	0	0	0	1	0	0	1	1	1	0.0246943	NaN	NaN	0.0246943	1	0.5	1	2	1
238	RAB37	RAB37, member RAS oncogene family	1005	34	0	0	3	0	0	0	3	3	3	0.0037593	1	0.447	0.0247494	1	0.333333	3	2	1
239	ABLIM3	actin binding LIM protein family, member 3	2144	1	0	1	2	1	1	0	4	4	4	0.00378267	1	0.61	0.0248799	1	0.6	4	5	3
242	PPIG	peptidylprolyl isomerase G (cyclophilin G)	2313	18	0	0	1	0	1	1	3	2	3	0.0416718	1	0.052	0.0251647	1	0.5	4	1	2
244	CD74	CD74 molecule, major histocompatibility complex, class II invariant chain	927	44	0	0	1	0	1	0	2	2	2	0.00393488	1	0.767	0.0257257	1	0.5	2	1	1
246	SAMM50	sorting and assembly machinery component 50 homolog (S. cerevisiae)	1466	4	0	0	1	1	0	0	2	2	2	0.00400133	1	0.336	0.0260932	1	0.5	2	1	1
247	MMRN2	multimerin 2	2874	7	0	0	0	0	1	0	1	1	1	0.0260947	NaN	NaN	0.0260947	1	1	1	1	1
248	BYSL	bystin-like	1338	15	0	0	1	0	1	0	2	2	2	0.00401023	1	0.888	0.0261423	1	1	2	2	2
255	FBN1	fibrillin 1	8872	4	0	0	5	0	2	0	7	6	7	0.122932	1	0.027	0.0270741	1	0.428571	7	3	3
257	GRHL1	grainyhead-like 1 (Drosophila)	1917	45	0	0	2	0	0	0	2	2	2	0.0688187	1	0.054	0.0271739	1	1	2	2	2
261	ZBTB5	zinc finger and BTB domain containing 5	2038	14	0	1	1	1	0	0	2	2	2	0.00432192	1	0.191	0.0278507	1	0.5	2	2	1
262	AKR1E2	aldo-keto reductase family 1, member E2	999	32	0	0	2	0	0	0	2	2	2	0.0117671	1	0.284	0.0278964	1	0.5	2	1	1
264	METTL8	methyltransferase like 8	1260	42	0	0	0	1	0	0	1	1	1	0.0282727	NaN	NaN	0.0282727	1	1	1	1	1
268	MEF2C	myocyte enhancer factor 2C	1600	10	0	0	3	0	0	0	3	3	3	0.00455014	1	0.282	0.0290872	1	0.333333	3	1	1
269	SH3GLB1	SH3-domain GRB2-like endophilin B1	1130	45	0	0	1	0	0	0	1	1	1	0.0291362	NaN	NaN	0.0291362	1	1	1	1	1
271	TAGLN3	transgelin 3	616	52	0	0	1	0	0	0	1	1	1	0.0292215	NaN	NaN	0.0292215	1	1	1	1	1
272	MUC15	mucin 15, cell surface associated	1102	50	0	0	1	0	1	0	2	2	2	0.0360507	1	0.119	0.0292397	1	1	2	2	2
273	MRPL24	mitochondrial ribosomal protein L24	673	19	0	0	2	0	0	0	2	2	2	0.00461054	1	0.585	0.0294125	1	0.5	2	1	1
275	CDCA7	cell division cycle associated 7	1389	5	0	0	3	0	0	0	3	3	3	0.115166	1	0.0045	0.0295154	1	0.333333	3	2	1
277	PPM1A	protein phosphatase 1A (formerly 2C), magnesium-dependent, alpha isoform	1411	5	0	0	0	0	0	1	1	1	1	0.0298139	NaN	NaN	0.0298139	1	0.5	2	1	1
281	KLF7	Kruppel-like factor 7 (ubiquitous)	921	17	0	0	2	0	0	0	2	2	2	0.00472463	1	0.739	0.0300249	1	0.666667	2	3	2
283	FBXW10	F-box and WD repeat domain containing 10	3210	16	0	0	0	1	0	2	3	3	3	0.0186177	1	0.219	0.0300477	1	0.333333	3	1	1
284	ANGEL2	angel homolog 2 (Drosophila)	1667	31	0	0	2	0	0	0	2	2	2	0.0248703	1	0.122	0.0301619	1	1	2	2	2
286	C3orf36	chromosome 3 open reading frame 36	498	17	0	0	1	0	0	0	1	1	1	0.0302196	NaN	NaN	0.0302196	1	1	1	1	1
287	ERBB3	v-erb-b2 erythroblastic leukemia viral oncogene homolog 3 (avian)	4266	7	0	0	2	0	1	0	3	3	3	0.0315628	1	0.144	0.0302461	1	0.333333	3	3	1
289	ATP6V1C1	ATPase, H+ transporting, lysosomal 42kDa, V1 subunit C1	1197	8	0	0	0	0	1	0	1	1	1	0.0303184	NaN	NaN	0.0303184	1	1	1	1	1
291	TCP11L1	t-complex 11 (mouse)-like 1	1566	108	0	0	2	0	0	0	2	2	2	0.0171487	1	0.219	0.0304366	1	0.5	2	1	1
293	MYH11	myosin, heavy chain 11, smooth muscle	6141	0	0	0	2	1	0	1	4	4	4	0.00482387	1	0.853	0.0305553	1	0.5	4	4	2
295	COL5A2	collagen, type V, alpha 2	4712	4	0	0	2	1	0	0	3	3	3	0.0445808	1	0.058	0.0309814	1	0.666667	3	3	2
298	TIMELESS	timeless homolog (Drosophila)	3739	20	0	0	1	0	1	0	2	2	2	0.00501285	1	0.42	0.0315597	1	0.5	2	1	1
304	KIF23	kinesin family member 23	2971	11	0	0	0	1	0	0	1	1	1	0.0319234	NaN	NaN	0.0319234	1	0.5	1	2	1
311	IVD	isovaleryl Coenzyme A dehydrogenase	1325	17	0	0	0	0	1	0	1	1	1	0.0322139	NaN	NaN	0.0322139	1	1	1	1	1
312	ZMYM2	zinc finger, MYM-type 2	4226	22	0	0	1	0	0	1	2	2	2	0.0323372	NaN	NaN	0.0323372	1	0.5	2	1	1
316	OR5C1	olfactory receptor, family 5, subfamily C, member 1	962	75	0	0	2	0	0	0	2	2	2	0.00881382	1	0.503	0.032826	1	1	2	2	2
321	XRCC5	X-ray repair complementing defective repair in Chinese hamster cells 5 (double-strand-break rejoining; Ku autoantigen, 80kDa)	2279	6	0	0	1	1	0	0	2	2	2	0.0402288	1	0.097	0.0333363	1	0.5	2	1	1
322	FAM19A3	family with sequence similarity 19 (chemokine (C-C motif)-like), member A3	525	14	0	0	1	0	0	0	1	1	1	0.033476	NaN	NaN	0.033476	1	0.5	1	2	1
323	RRP1B	ribosomal RNA processing 1 homolog B (S. cerevisiae)	2337	141	0	0	2	0	1	0	3	3	3	0.0148978	1	0.311	0.033481	1	0.5	4	4	2
324	MBD4	methyl-CpG binding domain protein 4	1771	8	0	0	2	0	0	0	2	2	2	0.0159904	1	0.337	0.0335367	1	0.333333	3	0	1
326	GPR160	G protein-coupled receptor 160	1021	8	0	0	2	0	0	0	2	2	2	0.00541752	1	0.784	0.0336868	1	0.5	2	1	1
328	CSF3	colony stimulating factor 3 (granulocyte)	640	78	0	0	1	0	0	0	1	1	1	0.0339918	NaN	NaN	0.0339918	1	1	1	1	1
330	MPP6	membrane protein, palmitoylated 6 (MAGUK p55 subfamily member 6)	1667	24	0	0	1	0	1	0	2	2	2	0.0262512	1	0.127	0.0341828	1	0.5	2	2	1
331	ADAM22	ADAM metallopeptidase domain 22	2938	7	0	0	0	0	1	0	1	1	1	0.0342764	NaN	NaN	0.0342764	1	1	1	1	1
333	PAF1	Paf1, RNA polymerase II associated factor, homolog (S. cerevisiae)	1648	5	0	0	1	1	0	0	2	2	2	0.00555251	1	0.931	0.0343895	1	0.5	2	1	1
335	C21orf33	chromosome 21 open reading frame 33	833	72	0	0	0	1	0	0	1	1	1	0.0346081	NaN	NaN	0.0346081	1	1	1	1	1
338	ELF5	E74-like factor 5 (ets domain transcription factor)	822	81	0	0	0	0	1	0	1	1	1	0.0349112	NaN	NaN	0.0349112	1	0.5	1	2	1
342	AGTR2	angiotensin II receptor, type 2	1096	13	0	0	1	0	0	0	1	1	1	0.0351885	NaN	NaN	0.0351885	1	1	1	1	1
344	ZNF182	zinc finger protein 182	1957	6	0	0	0	0	1	0	1	1	1	0.0353197	NaN	NaN	0.0353197	1	0.5	1	2	1
348	NCK1	NCK adaptor protein 1	1146	11	0	0	1	0	0	1	2	2	2	0.00579994	1	0.791	0.0356691	1	0.5	2	1	1
349	PSMC4	proteasome (prosome, macropain) 26S subunit, ATPase, 4	1299	75	0	0	3	0	0	0	3	3	3	0.0121815	1	0.433	0.035724	1	0.333333	3	1	1
354	SIL1	SIL1 homolog, endoplasmic reticulum chaperone (S. cerevisiae)	1422	148	0	0	3	0	0	0	3	3	3	0.00588583	1	0.639	0.0361108	1	0.5	4	1	2
355	NMBR	neuromedin B receptor	1183	14	0	0	2	0	0	0	2	2	2	0.0748366	1	0.061	0.0362456	1	1	2	2	2
358	KCNJ13	potassium inwardly-rectifying channel, subfamily J, member 13	1091	31	0	0	2	0	0	0	2	2	2	0.00595003	1	0.626	0.0364401	1	0.5	2	1	1
360	AMIGO2	adhesion molecule with Ig-like domain 2	1573	127	0	0	2	0	0	0	2	2	2	0.0628907	1	0.065	0.0365661	1	1	2	2	2
361	TEP1	telomerase-associated protein 1	8100	4	0	0	1	1	0	1	3	3	3	0.0161681	1	0.255	0.0366049	1	0.5	3	4	2
363	IL26	interleukin 26	534	86	0	0	0	1	0	0	1	1	1	0.0367156	NaN	NaN	0.0367156	1	1	1	1	1
365	NUP153	nucleoporin 153kDa	4512	2	0	0	2	0	1	0	3	3	3	0.0469977	1	0.099	0.0367763	1	0.666667	3	2	2
366	ATP12A	ATPase, H+/K+ transporting, nongastric, alpha polypeptide	3226	1	0	0	0	0	1	0	1	1	1	0.03687	NaN	NaN	0.03687	1	1	1	1	1
368	USP51	ubiquitin specific peptidase 51	2140	27	0	0	0	1	0	0	1	1	1	0.036962	NaN	NaN	0.036962	1	1	1	1	1
369	NGFRAP1	nerve growth factor receptor (TNFRSF16) associated protein 1	340	39	0	0	1	0	0	0	1	1	1	0.0372201	NaN	NaN	0.0372201	1	1	1	1	1
374	CDC42BPA	CDC42 binding protein kinase alpha (DMPK-like)	5300	2	0	0	2	3	0	0	5	4	5	0.051854	1	0.073	0.0375665	1	0.8	5	5	4
375	DUSP9	dual specificity phosphatase 9	1167	15	0	1	0	0	1	0	1	1	1	0.0375729	NaN	NaN	0.0375729	1	1	1	1	1
376	LTB4R	leukotriene B4 receptor	1063	83	0	0	0	1	0	0	1	1	1	0.0375863	NaN	NaN	0.0375863	1	1	1	1	1
378	TOMM20	translocase of outer mitochondrial membrane 20 homolog (yeast)	454	16	0	0	1	0	0	0	1	1	1	0.0378557	NaN	NaN	0.0378557	1	1	1	1	1
381	XRCC4	X-ray repair complementing defective repair in Chinese hamster cells 4	1039	15	0	0	0	1	0	0	1	1	1	0.0381487	NaN	NaN	0.0381487	1	0.5	1	2	1
384	FAT2	FAT tumor suppressor homolog 2 (Drosophila)	13140	10	0	1	4	0	0	1	5	4	5	0.198576	1	0.025	0.038499	1	0.4	5	3	2
386	FN3KRP	fructosamine 3 kinase related protein	952	46	0	0	1	0	0	0	1	1	1	0.0385608	NaN	NaN	0.0385608	1	0.5	2	0	1
388	C6orf25	chromosome 6 open reading frame 25	791	56	0	0	0	1	0	0	1	1	1	0.0387346	NaN	NaN	0.0387346	1	1	1	1	1
392	IDI1	isopentenyl-diphosphate delta isomerase 1	871	76	0	0	1	0	0	0	1	1	1	0.0395852	NaN	NaN	0.0395852	1	1	1	1	1
393	HOOK2	hook homolog 2 (Drosophila)	2248	21	0	0	0	0	1	0	1	1	1	0.0396782	NaN	NaN	0.0396782	1	1	1	1	1
394	UPF1	UPF1 regulator of nonsense transcripts homolog (yeast)	3449	1	0	0	0	0	0	1	1	1	1	0.0396809	NaN	NaN	0.0396809	1	1	1	1	1
395	LY6G5C	lymphocyte antigen 6 complex, locus G5C	461	32	0	0	1	0	0	0	1	1	1	0.0397136	NaN	NaN	0.0397136	1	1	1	1	1
397	ROCK2	Rho-associated, coiled-coil containing protein kinase 2	4295	11	0	0	2	1	0	0	3	3	3	0.00664505	1	0.882	0.0399625	1	0.333333	3	1	1
398	ROR1	receptor tyrosine kinase-like orphan receptor 1	2852	2	0	0	0	1	0	0	1	1	1	0.0403831	NaN	NaN	0.0403831	1	1	1	1	1
402	CAPRIN2	caprin family member 2	3452	69	0	1	1	0	1	0	2	2	2	0.0405813	NaN	NaN	0.0405813	1	0.333333	2	3	1
404	ADD2	adducin 2 (beta)	2464	29	0	0	2	0	0	0	2	2	2	0.241275	1	0.0143	0.0407574	1	0.5	2	1	1
405	SMPD3	sphingomyelin phosphodiesterase 3, neutral membrane (neutral sphingomyelinase II)	1992	56	0	0	0	0	1	0	1	1	1	0.0408119	NaN	NaN	0.0408119	1	1	1	1	1
406	TCTE3	t-complex-associated-testis-expressed 3	613	14	0	0	1	0	0	0	1	1	1	0.0409151	NaN	NaN	0.0409151	1	1	1	1	1
409	VRK3	vaccinia related kinase 3	1476	26	1	0	0	1	0	0	1	1	1	0.0412731	NaN	NaN	0.0412731	1	0.5	2	1	1
413	IL21	interleukin 21	509	141	0	0	0	1	0	0	1	1	1	0.0415811	NaN	NaN	0.0415811	1	1	1	1	1
414	DTL	denticleless homolog (Drosophila)	2249	59	0	0	1	1	0	0	2	2	2	0.00699435	1	0.434	0.0417049	1	0.5	2	1	1
419	C1GALT1	core 1 synthase, glycoprotein-N-acetylgalactosamine 3-beta-galactosyltransferase, 1	1104	11	0	0	1	0	0	0	1	1	1	0.0419556	NaN	NaN	0.0419556	1	1	1	1	1
420	RAD9A	RAD9 homolog A (S. pombe)	1218	198	0	0	2	0	0	0	2	2	2	0.0280065	1	0.153	0.0420187	1	1	2	2	2
422	DAPK1	death-associated protein kinase 1	4389	22	0	1	1	1	0	1	3	3	3	0.0547409	1	0.101	0.0423091	1	0.666667	3	2	2
423	IGSF11	immunoglobulin superfamily, member 11	1375	10	0	0	0	0	1	0	1	1	1	0.0423398	NaN	NaN	0.0423398	1	0.5	1	2	1
424	SGPP1	sphingosine-1-phosphate phosphatase 1	1336	20	0	1	2	0	0	0	2	2	2	0.0249347	1	0.263	0.0423834	1	0.5	2	1	1
426	TGIF1	TGFB-induced factor homeobox 1	1292	0	0	1	0	0	0	1	1	1	1	0.0425621	NaN	NaN	0.0425621	1	0.5	1	2	1
427	ADNP	activity-dependent neuroprotector homeobox	3321	3	0	0	1	1	0	0	2	1	2	0.0426921	NaN	NaN	0.0426921	1	0.666667	2	3	2
428	PCDP1		1729	41	0	0	2	0	0	0	2	2	2	0.0159376	1	0.285	0.0428197	1	0.5	2	2	1
430	CHCHD5	coiled-coil-helix-coiled-coil-helix domain containing 5	345	113	0	0	0	0	0	1	1	1	1	0.0429478	NaN	NaN	0.0429478	1	1	1	1	1
431	ITGB6	integrin, beta 6	2427	34	0	0	3	0	0	0	3	3	3	0.0688596	1	0.084	0.0432108	1	0.75	3	4	3
434	FAM102A	family with sequence similarity 102, member A	1195	30	0	0	0	0	1	0	1	1	1	0.0435201	NaN	NaN	0.0435201	1	1	1	1	1
438	RPS16	ribosomal protein S16	461	18	0	0	1	0	0	0	1	1	1	0.0437139	NaN	NaN	0.0437139	1	1	1	1	1
440	SEMA4D	sema domain, immunoglobulin domain (Ig), transmembrane domain (TM) and short cytoplasmic domain, (semaphorin) 4D	3209	13	0	0	0	1	0	0	1	1	1	0.0438308	NaN	NaN	0.0438308	1	1	1	1	1
441	NR2C2AP	nuclear receptor 2C2-associated protein	438	4	0	0	1	0	0	0	1	1	1	0.0438559	NaN	NaN	0.0438559	1	1	1	1	1
443	G3BP2	GTPase activating protein (SH3 domain) binding protein 2	1493	78	0	0	0	1	0	0	1	1	1	0.044202	NaN	NaN	0.044202	1	1	1	1	1
446	RNF34	ring finger protein 34	1154	18	0	0	2	0	0	0	2	2	2	0.0831285	1	0.018	0.0445127	1	0.5	2	1	1
448	CCDC70	coiled-coil domain containing 70	706	19	0	0	1	0	0	0	1	1	1	0.044557	NaN	NaN	0.044557	1	1	1	1	1
449	ENPP3	ectonucleotide pyrophosphatase/phosphodiesterase 3	2726	9	0	0	0	1	0	0	1	1	1	0.0446649	NaN	NaN	0.0446649	1	1	1	1	1
451	RBM3	RNA binding motif (RNP1, RRM) protein 3	498	52	0	0	1	0	1	0	2	1	2	0.0448515	NaN	NaN	0.0448515	1	0.5	4	0	2
452	CDC7	cell division cycle 7 homolog (S. cerevisiae)	1773	8	0	0	0	0	1	0	1	1	1	0.0448597	NaN	NaN	0.0448597	1	1	1	1	1
454	PRKG2	protein kinase, cGMP-dependent, type II	2359	33	0	0	1	1	0	0	2	2	2	0.058388	1	0.13	0.0449231	1	0.666667	3	1	2
461	SMAD4	SMAD family member 4	1699	11	0	0	1	1	0	0	2	2	2	0.007915	1	0.687	0.0462156	1	0.5	2	1	1
463	TIMM22	translocase of inner mitochondrial membrane 22 homolog (yeast)	599	1	0	0	0	0	0	1	1	1	1	0.0465315	NaN	NaN	0.0465315	1	1	1	1	1
464	GABRB2	gamma-aminobutyric acid (GABA) A receptor, beta 2	1575	51	0	0	4	0	0	0	4	4	4	0.0079939	1	0.582	0.0465971	1	0.6	5	3	3
465	LDLRAD1	low density lipoprotein receptor class A domain containing 1	640	65	0	0	2	0	0	0	2	2	2	0.00800128	1	0.385	0.0466327	1	0.666667	2	3	2
466	STAG3	stromal antigen 3	3814	13	0	1	3	0	0	0	3	3	3	0.123315	1	0.048	0.0467012	1	0.5	3	4	2
468	OIT3	oncoprotein induced transcript 3	1670	40	0	0	3	0	0	0	3	3	3	0.00809064	1	0.475	0.0470636	1	0.4	5	2	2
471	GFM1	G elongation factor, mitochondrial 1	2326	26	0	0	3	0	0	0	3	3	3	0.00818032	1	0.115	0.0474951	1	0.333333	3	2	1
473	ST7L	suppression of tumorigenicity 7 like	1821	21	0	0	4	0	0	0	4	4	4	0.0211226	1	0.256	0.0475684	1	0.6	4	5	3
474	CALHM1	calcium homeostasis modulator 1	1045	1	0	0	0	1	0	0	1	1	1	0.0475708	NaN	NaN	0.0475708	1	0.5	1	2	1
477	LEP	leptin	512	46	0	0	1	0	0	0	1	1	1	0.0480321	NaN	NaN	0.0480321	1	1	1	1	1
479	SCGB1D4	secretoglobin, family 1D, member 4	262	72	0	0	0	1	0	0	1	1	1	0.0481165	NaN	NaN	0.0481165	1	1	1	1	1
483	SOD2	superoxide dismutase 2, mitochondrial	689	3	0	0	0	1	0	0	1	1	1	0.0484422	NaN	NaN	0.0484422	1	1	1	1	1
484	SUCNR1	succinate receptor 1	1013	10	0	0	1	1	0	0	2	2	2	0.0116955	1	0.656	0.0484795	1	0.5	2	1	1
486	ISCU	iron-sulfur cluster scaffold homolog (E. coli)	449	83	0	0	1	0	0	0	1	1	1	0.0486124	NaN	NaN	0.0486124	1	1	1	1	1
491	RNF165	ring finger protein 165	1071	115	0	0	0	1	0	0	1	1	1	0.0490512	NaN	NaN	0.0490512	1	1	1	1	1
492	SLC9A2	solute carrier family 9 (sodium/hydrogen exchanger), member 2	2483	49	0	0	2	0	0	1	3	3	3	0.026843	1	0.272	0.0490693	1	0.333333	3	1	1
1960	GABARAP	GABA(A) receptor-associated protein	366	27	0	0	2	0	0	0	2	1	2	0.187298	NaN	NaN	0.187298	1	1
2083	HIST2H2AC	histone cluster 2, H2ac	392	2	0	0	2	0	0	0	2	2	2	0.0501964	1	0.459	0.200375	1	1
