# Supplementary material for: Exome and genome sequencing of nasopharynx cancer identifies NF-κB pathway activating mutations
Source: Nat Commun. 2017 Jan 18;8:14121. doi: 10.1038/ncomms14121 (PMC5253631; doi:10.1038/ncomms14121)
Supplement: Supplementary Data 8 — Germline variants identified from NPC patients. [file ncomms14121-s9.xlsx]

## Sheet: Germline Variants
Germline variants identified from NPC patients
Hugo_Symbol	Chromosome	Start_position	End_position	Strand	Variant_Classification	Variant_Type	Reference_Allele	Alt_Seq_Allele2	Tumor_Sample_Barcode	Matched_Norm_Sample_Barcode	Protein_Change	COSMIC_n_overlapping_mutations	n_alt_count	n_ref_count	t_alt_count	t_ref_count	cov	EXAC_AF	EXAC (max AF across Populations if AF<0.1%)	maxAF (healthy popn in dbsnp)	ClinVar_HGMD_ID	ClinVar_SYM	ClinVar_TYPE
ATPIF1	1	28562665	28562665	+	5'UTR	SNP	A	T	HKNPC-090-Tumor-SM-6VXJ7	HKNPC-090-Normal-SM-6VXJ6		0	26	27	15	19	53
CR1	1	207679307	207679307	+	Silent	SNP	A	G	HKNPC-001-Tumor-SM-5ZSUO	HKNPC-001-Normal-SM-5ZSUP	p.E60E	0	49	47	13	26	96	0.82		0.939024
CR1	1	207680151	207680151	+	Missense_Mutation	SNP	A	C	HKNPC-056-Tumor-SM-64MGZ	HKNPC-056-Normal-SM-64MH1	p.T132P	0	19	26	31	21	45	0.0004167	0.004428	0.00524476
CR1	1	207697078	207697078	+	Missense_Mutation	SNP	G	C	HKNPC-065-Tumor-SM-7CK9B	HKNPC-065-Normal-SM-7CK9A	p.V204L	0	147	280	26	28	427
CR1	1	207697094	207697094	+	Missense_Mutation	SNP	G	A	HKNPC-014-Tumor-SM-5PA38	HKNPC-014-Normal-SM-5PA39	p.G209D	0	55	112	2	15	167
CR1	1	207715740	207715740	+	Missense_Mutation	SNP	T	C	HKNPC-049-Tumor-SM-64MGN	HKNPC-049-Normal-SM-64MGO	p.I684T	0	115	144	2	1	259	0.5
CR1	1	207726161	207726161	+	Missense_Mutation	SNP	G	T	HKNPC-006-Tumor-SM-5ZSUU	HKNPC-006-Normal-SM-5ZSUV	p.Q1022H	0	18	55	6	1	73
CR1	1	207748982	207748982	+	Silent	SNP	A	G	HKNPC-062-Tumor-SM-7CK97	HKNPC-062-Normal-SM-7CK96	p.S1498S	0	112	116	6	18	228	0.0009523
CR1	1	207751379	207751379	+	Silent	SNP	G	A	HKNPC-094-Tumor-SM-7CK9V	HKNPC-094-Normal-SM-7CK9U	p.T1589T	0	33	97	4	0	130	6.659e-05	0.0003492
CR1	1	207753621	207753621	+	Missense_Mutation	SNP	A	G	HKNPC-001-Tumor-SM-5ZSUO	HKNPC-001-Normal-SM-5ZSUP	p.H1658R	0	49	50	17	33	99	0.251		0.298343
CR1	1	207758129	207758129	+	Missense_Mutation	SNP	T	C	HKNPC-008-Tumor-SM-5ZSUY	HKNPC-008-Normal-SM-5ZSUZ	p.I1813T	0	35	39	46	47	74	0.0002236	0.001856
CR1	1	207760773	207760773	+	Missense_Mutation	SNP	C	T	HKNPC-003-Tumor-SM-64MF1	HKNPC-003-Normal-SM-64MF2	p.T1858M	0	28	41	27	21	69	0.275		0.393357
CR1	1	207782665	207782665	+	Missense_Mutation	SNP	C	A	HKNPC-107-Tumor-SM-7CKAM	HKNPC-107-Normal-SM-7CKAL	p.S1976Y	0	26	36	14	17	62	0.0001752	0.002436	0.00174825
CR1	1	207782707	207782707	+	Missense_Mutation	SNP	A	G	HKNPC-042-Tumor-SM-64MG9	HKNPC-042-Normal-SM-64MGA	p.N1990S	0	59	61	36	48	120	0.08897		0.143646
CR1	1	207790088	207790088	+	Missense_Mutation	SNP	C	G	HKNPC-001-Tumor-SM-5ZSUO	HKNPC-001-Normal-SM-5ZSUP	p.P2277R	0	41	45	22	23	86	0.2403			CM025385	CR1	M
CR1	1	207793289	207793289	+	Silent	SNP	A	G	HKNPC-072-Tumor-SM-7CK9L	HKNPC-072-Normal-SM-7CK9K	p.V2377V	0	49	52	7	23	101	0.0008904	0.01282	0.00874126
FAF1	1	51121198	51121198	+	Silent	SNP	T	C	HKNPC-014-Tumor-SM-5PA38	HKNPC-014-Normal-SM-5PA39	p.V220V	1	27	32	38	37	59
GON4L	1	155719801	155719801	+	3'UTR	SNP	A	G	HKNPC-003-Tumor-SM-64MF1	HKNPC-003-Normal-SM-64MF2		0	104	44	2	3	148
GON4L	1	155722020	155722020	+	Silent	SNP	G	A	HKNPC-007-Tumor-SM-5ZSUW	HKNPC-007-Normal-SM-5ZSUX	p.S2067S	0	35	57	24	12	92
GON4L	1	155732058	155732058	+	Missense_Mutation	SNP	A	G	HKNPC-002-Tumor-SM-7CK8Y	HKNPC-002-Normal-SM-7CK8X	p.Y1612H	0	64	73	30	40	137
GON4L	1	155734699	155734699	+	Missense_Mutation	SNP	T	C	HKNPC-009-Tumor-SM-5ZSV1	HKNPC-009-Normal-SM-5ZSV2	p.D1522G	0	18	27	19	23	45	0.006306	0.0853	0.0664336
GON4L	1	155735012	155735012	+	Missense_Mutation	SNP	T	C	HKNPC-001-Tumor-SM-5ZSUO	HKNPC-001-Normal-SM-5ZSUP	p.M1418V	0	25	24	16	17	49	0.3344	0.7001	0.727273
GON4L	1	155735901	155735901	+	Silent	SNP	C	T	HKNPC-006-Tumor-SM-5ZSUU	HKNPC-006-Normal-SM-5ZSUV	p.K1121K	0	48	51	34	33	99
GON4L	1	155736036	155736036	+	Silent	SNP	G	C	HKNPC-011-Tumor-SM-5PA32	HKNPC-011-Normal-SM-5PA33	p.P1076P	0	23	28	15	13	51	8.238e-06	0.0001156
GON4L	1	155736168	155736168	+	Silent	SNP	C	A	P-04-12313-Tumor-SM-7CKBB	P-04-12313-Normal-SM-7CKBA	p.P1032P	0	39	56	37	51	95	0.001755
GON4L	1	155774763	155774763	+	Missense_Mutation	SNP	A	G	HKNPC-085-Tumor-SM-6VXIW	HKNPC-085-Normal-SM-6VXIV	p.M541T	0	97	101	45	49	198	0.0002968	0.0009246	0.00174825
GON4L	1	155774804	155774804	+	Silent	SNP	C	T	HKNPC-001-Tumor-SM-5ZSUO	HKNPC-001-Normal-SM-5ZSUP	p.T527T	0	40	52	20	34	92	0.001524	0.01941
GON4L	1	155823124	155823124	+	Missense_Mutation	SNP	G	A	HKNPC-005-Tumor-SM-5ZSUS	HKNPC-005-Normal-SM-5ZSUT	p.L150F	0	58	73	27	44	131	0.004135	0.03617	0.0244755
GON4L	1	155823576	155823576	+	5'UTR	SNP	A	G	HKNPC-069-Tumor-SM-7CK9F	HKNPC-069-Normal-SM-6RMHH		0	36	44	19	33	80
KRAS	12	25387619	25387619	+	3'UTR	SNP	C	T	HKNPC-072-Tumor-SM-7CK9L	HKNPC-072-Normal-SM-7CK9K		0	81	78	44	56	159
KRTAP1-5	17	39184168	39184168	+	5'Flank	SNP	G	C	HKNPC-033-Tumor-SM-64MFS	HKNPC-033-Normal-SM-64MFT		0	33	27	15	21	60
KRTAP1-5	17	39184188	39184188	+	5'Flank	SNP	A	G	HKNPC-070-Tumor-SM-7CK9H	HKNPC-070-Normal-SM-7CK9G		0	44	54	18	26	98
MTOR	1	11167146	11167146	+	3'UTR	SNP	G	A	HKNPC-035-Tumor-SM-7CK91	HKNPC-035-Normal-SM-7CK8Z		0	36	34	38	30	70			0.0995935
MTOR	1	11174487	11174487	+	Silent	SNP	G	A	HKNPC-076-Tumor-SM-6RMH9	HKNPC-076-Normal-SM-6RMHA	p.Y2396Y	0	51	54	56	18	105
MTOR	1	11190595	11190595	+	Silent	SNP	C	T	HKNPC-008-Tumor-SM-5ZSUY	HKNPC-008-Normal-SM-5ZSUZ	p.K1868K	0	23	26	22	26	49
MTOR	1	11205058	11205058	+	Silent	SNP	C	T	HKNPC-001-Tumor-SM-5ZSUO	HKNPC-001-Normal-SM-5ZSUP	p.A1577A	0	44	40	31	35	84	0.6779
MTOR	1	11272468	11272468	+	Silent	SNP	C	G	HKNPC-017-Tumor-SM-64MF4	HKNPC-017-Normal-SM-64MF5	p.R1154R	0	45	37	21	20	82
MTOR	1	11272529	11272529	+	Missense_Mutation	SNP	G	A	HKNPC-063-Tumor-SM-7CKAV	HKNPC-063-Normal-SM-7CKAU	p.A1134V	0	10	21	8	9	31	0.0003516	0.004871
MTOR	1	11288758	11288758	+	Silent	SNP	G	A	HKNPC-001-Tumor-SM-5ZSUO	HKNPC-001-Normal-SM-5ZSUP	p.N999N	0	9	21	3	6	30	0.7429
MTOR	1	11301714	11301714	+	Silent	SNP	A	G	HKNPC-001-Tumor-SM-5ZSUO	HKNPC-001-Normal-SM-5ZSUP	p.D479D	0	31	42	30	28	73	0.717
NBPF10	1	145290498	145290498	+	5'UTR	SNP	T	G	HKNPC-001-Tumor-SM-5ZSUO	HKNPC-001-Normal-SM-5ZSUP		0	30	126	19	128	156	0.4969
NBPF10	1	145293212	145293212	+	5'UTR	SNP	G	C	HKNPC-021-Tumor-SM-64MFA	HKNPC-021-Normal-SM-64MFB		0	11	34	4	16	45	0.01603	0.05969
NBPF10	1	145293420	145293420	+	Silent	SNP	C	T	HKNPC-002-Tumor-SM-7CK8Y	HKNPC-002-Normal-SM-7CK8X	p.A5A	0	204	714	42	144	918
NBPF10	1	145293425	145293425	+	Missense_Mutation	SNP	C	A	HKNPC-001-Tumor-SM-5ZSUO	HKNPC-001-Normal-SM-5ZSUP	p.P7H	0	151	642	66	315	793	0.378
NBPF10	1	145293515	145293515	+	Missense_Mutation	SNP	A	G	HKNPC-001-Tumor-SM-5ZSUO	HKNPC-001-Normal-SM-5ZSUP	p.N37S	0	266	879	64	218	1145	0.3712
NBPF10	1	145299824	145299824	+	Missense_Mutation	SNP	C	G	HKNPC-001-Tumor-SM-5ZSUO	HKNPC-001-Normal-SM-5ZSUP	p.I20M	0	362	589	39	115	951	0.01343
NBPF10	1	145299906	145299906	+	Missense_Mutation	SNP	T	G	HKNPC-001-Tumor-SM-5ZSUO	HKNPC-001-Normal-SM-5ZSUP	p.S48A	0	104	407	15	184	511
NBPF10	1	145301793	145301793	+	Silent	SNP	A	G	HKNPC-001-Tumor-SM-5ZSUO	HKNPC-001-Normal-SM-5ZSUP	p.A83A	0	108	415	32	100	523	0.4855
NBPF10	1	145301802	145301802	+	Silent	SNP	C	G	HKNPC-001-Tumor-SM-5ZSUO	HKNPC-001-Normal-SM-5ZSUP	p.L86L	2	85	384	21	85	469	0.499
NBPF10	1	145302696	145302696	+	Silent	SNP	C	G	HKNPC-001-Tumor-SM-64MEZ	HKNPC-001-Normal-SM-5ZSUP	p.T107T	2	42	134	9	126	176	0.2379
NBPF10	1	145302704	145302704	+	Missense_Mutation	SNP	A	C	HKNPC-017-Tumor-SM-64MF4	HKNPC-017-Normal-SM-64MF5	p.K110T	0	69	186	40	136	255
NBPF10	1	145303971	145303971	+	Silent	SNP	A	G	HKNPC-003-Tumor-SM-64MF1	HKNPC-003-Normal-SM-64MF2	p.S185S	0	141	299	43	178	440	0.4845
NBPF10	1	145304507	145304507	+	Silent	SNP	C	A	HKNPC-086-Tumor-SM-6VXIY	HKNPC-086-Normal-SM-6VXIX	p.I209I	0	136	657	147	500	793
NBPF10	1	145311110	145311110	+	Silent	SNP	G	C	HKNPC-001-Tumor-SM-5ZSUO	HKNPC-001-Normal-SM-5ZSUP	p.R332R	0	122	542	48	145	664	0.4898
NBPF10	1	145311828	145311828	+	Missense_Mutation	SNP	C	G	HKNPC-001-Tumor-SM-5ZSUO	HKNPC-001-Normal-SM-5ZSUP	p.F359L	0	76	0	32	0	76	0.9829		0.98895
NBPF10	1	145354441	145354441	+	Missense_Mutation	SNP	A	G	HKNPC-034-Tumor-SM-64MFU	HKNPC-034-Normal-SM-64MFV	p.H396R	0	57	184	2	0	241	0.9243
NBPF10	1	145355201	145355201	+	Missense_Mutation	SNP	C	A	HKNPC-027-Tumor-SM-6VXJD	HKNPC-027-Normal-SM-6VXJC	p.Q410K	0	69	252	2	0	321	0.03741
NBPF10	1	145368461	145368461	+	Missense_Mutation	SNP	A	C	HKNPC-001-Tumor-SM-5ZSUO	HKNPC-001-Normal-SM-5ZSUP	p.E596A	0	105	435	34	141	540	0.3371
NBPF10	1	145368467	145368467	+	Missense_Mutation	SNP	A	T	HKNPC-003-Tumor-SM-64MF1	HKNPC-003-Normal-SM-64MF2	p.E598V	0	170	736	92	409	906	0.001639	0.01827
NBPF10	1	145368473	145368473	+	Missense_Mutation	SNP	G	A	HKNPC-033-Tumor-SM-64MFS	HKNPC-033-Normal-SM-64MFT	p.R600H	0	171	563	72	317	734	0.008799
NBPF10	1	145368473	145368473	+	Missense_Mutation	SNP	G	C	HKNPC-001-Tumor-SM-5ZSUO	HKNPC-001-Normal-SM-5ZSUP	p.R600P	0	135	440	5	175	575	5.794e-05	0.0001825
NBPF10	1	145368518	145368518	+	Missense_Mutation	SNP	C	T	HKNPC-001-Tumor-SM-5ZSUO	HKNPC-001-Normal-SM-5ZSUP	p.S615L	0	163	654	11	116	817	4.945e-05	9.679e-05
NOTCH2	1	120458004	120458004	+	Silent	SNP	A	T	HKNPC-002-Tumor-SM-7CK8Y	HKNPC-002-Normal-SM-7CK8X	p.G2447G	0	70	47	14	19	117	0.1293
NOTCH2	1	120458924	120458924	+	Silent	SNP	G	A	HKNPC-008-Tumor-SM-5ZSUY	HKNPC-008-Normal-SM-5ZSUZ	p.L2141L	0	22	23	26	39	45	0.04155
NOTCH2	1	120459061	120459061	+	Missense_Mutation	SNP	T	C	HKNPC-015-Tumor-SM-5PA3A	HKNPC-015-Normal-SM-5PA3B	p.K2095R	0	10	20	6	14	30
NOTCH2	1	120464879	120464879	+	Silent	SNP	T	C	HKNPC-047-Tumor-SM-64MGJ	HKNPC-047-Normal-SM-64MGK	p.G1731G	0	31	51	29	35	82
NOTCH2	1	120465007	120465007	+	Missense_Mutation	SNP	T	A	HKNPC-005-Tumor-SM-5ZSUS	HKNPC-005-Normal-SM-5ZSUT	p.I1689F	1	13	18	7	7	31	0.001946	0.0251	0.0437063
NOTCH2	1	120468425	120468425	+	Silent	SNP	G	A	HKNPC-002-Tumor-SM-7CK8Y	HKNPC-002-Normal-SM-7CK8X	p.S1338S	0	67	84	23	22	151	0.01769	0.1616
NOTCH2	1	120471712	120471712	+	Missense_Mutation	SNP	C	T	HKNPC-087-Tumor-SM-6VXJ1	HKNPC-087-Normal-SM-6VXIZ	p.R1260H	0	21	22	29	17	43	0.001607	0.02138	0.0437063
NOTCH2	1	120480520	120480520	+	Silent	SNP	G	A	HKNPC-013-Tumor-SM-5PA36	HKNPC-013-Normal-SM-5PA37	p.D1099D	0	36	27	8	12	63	1.648e-05	0.0001156
NOTCH2	1	120483244	120483244	+	Silent	SNP	C	T	P-11-38828-Tumor-SM-7CKB8	P-11-38828-Normal-SM-7CKB7	p.T1039T	0	37	15	16	20	52	0.002767	0.02854
NOTCH2	1	120483315	120483315	+	Missense_Mutation	SNP	C	T	HKNPC-045-Tumor-SM-64MGF	HKNPC-045-Normal-SM-7484X	p.G1016S	0	16	34	20	12	50	8.237e-06	0.0001156
NOTCH2	1	120483327	120483327	+	Silent	SNP	A	G	HKNPC-104-Tumor-SM-7CKAG	HKNPC-104-Normal-SM-7CKAF	p.L1012L	0	184	242	33	20	426	0.0008155	0.01063
NOTCH2	1	120497840	120497840	+	Missense_Mutation	SNP	A	T	HKNPC-014-Tumor-SM-5PA38	HKNPC-014-Normal-SM-5PA39	p.I681N	0	27	28	29	25	55	0.0003958	0.005322	0.013986
NOTCH2	1	120510093	120510093	+	Silent	SNP	C	A	HKNPC-055-Tumor-SM-64MGX	HKNPC-055-Normal-SM-64MGY	p.L472L	0	80	84	71	66	164
NOTCH2	1	120529671	120529671	+	Silent	SNP	A	G	HKNPC-102-Tumor-SM-7CKAC	HKNPC-102-Normal-SM-7CKAB	p.D262D	0	143	158	134	154	301
NOTCH2	1	120539331	120539331	+	Missense_Mutation	SNP	C	T	HKNPC-001-Tumor-SM-5ZSUO	HKNPC-001-Normal-SM-5ZSUP	p.G225R	1	35	37	30	54	72	0.4411
NOTCH2	1	120548035	120548035	+	Missense_Mutation	SNP	A	C	HKNPC-087-Tumor-SM-6VXJ1	HKNPC-087-Normal-SM-6VXIZ	p.V111G	1	56	141	35	95	197	3.295e-05	0.0004623
NOTCH2	1	120572547	120572547	+	Missense_Mutation	SNP	T	C	HKNPC-010-Tumor-SM-5PA2Z	HKNPC-010-Normal-SM-5PA31	p.N46S	0	72	330	2	3	402	0.4736
PAX5	9	37034365	37034365	+	5'Flank	SNP	C	T	HKNPC-039-Tumor-SM-64MG3	HKNPC-039-Normal-SM-6W2S1		0	40	47	83	88	87
ZC3H11A	1	203787700	203787700	+	Silent	SNP	T	C	HKNPC-001-Tumor-SM-5ZSUO	HKNPC-001-Normal-SM-5ZSUP	p.G19G	0	61	0	61	0	61	0.9936
ZC3H11A	1	203818973	203818973	+	Silent	SNP	C	A	HKNPC-002-Tumor-SM-7CK8Y	HKNPC-002-Normal-SM-7CK8X	p.A586A	0	158	191	35	59	349	0.1961
ZC3H11A	1	203818990	203818990	+	Missense_Mutation	SNP	T	C	HKNPC-069-Tumor-SM-7CK9F	HKNPC-069-Normal-SM-6RMHH	p.V592A	0	122	133	78	76	255
ZC3H11A	1	203819044	203819044	+	Missense_Mutation	SNP	A	C	HKNPC-102-Tumor-SM-7CKAC	HKNPC-102-Normal-SM-7CKAB	p.K610T	0	118	157	88	116	275
ZC3H11A	1	203819046	203819046	+	Missense_Mutation	SNP	C	T	HKNPC-016-Tumor-SM-5PA3C	HKNPC-016-Normal-SM-5PA3D	p.R611W	0	22	12	13	41	34	4.947e-05	0.0003457	0.000116
ZC3H11A	1	203821271	203821271	+	Missense_Mutation	SNP	T	C	HKNPC-029-Tumor-SM-6W2S3	HKNPC-029-Normal-SM-6W2RY	p.L726P	0	19	23	26	33	42
ZC3H11A	1	203821273	203821273	+	Missense_Mutation	SNP	G	A	HKNPC-032-Tumor-SM-64MFQ	HKNPC-032-Normal-SM-64MFR	p.V727M	0	51	70	37	50	121			0.00174825
ZC3H11A	1	203821293	203821293	+	Silent	SNP	C	G	P-11-38828-Tumor-SM-7CKB8	P-11-38828-Normal-SM-7CKB7	p.S733S	0	15	15	5	8	30	0.004722	0.05763
ZC3H11A	1	203821314	203821314	+	Silent	SNP	G	A	HKNPC-002-Tumor-SM-7CK8Y	HKNPC-002-Normal-SM-7CK8X	p.P740P	0	80	97	12	13	177	0.1973
